# Supplementary material for: Phycobilisome truncation causes widespread proteome changes in Synechocystis sp. PCC 6803
Source: PLoS One. 2017 Mar 2;12(3):e0173251. doi: 10.1371/journal.pone.0173251 (PMC5333879; doi:10.1371/journal.pone.0173251)
Supplement: S2 Table — (XLSX) [file pone.0173251.s005.xlsx]

## Sheet: Sheet1
Protein	Name	Annotation_subsymbol	Annotation_subcat	Annotation_Symbol	Annotation_cat	Protein_coverage	Avg_CB	Avg_CK	Avg_PAL	Avg_WT	std_CB	std_CK	std_PAL	std_WT	Peptide#	Spectra#	pval_CB	pval_CK	pval_PAL	ratioCB/WT	ratioCK/WT	ratioPAL/WT	log2(CB/WT	log2(CK/WT)	log2(PAL/WT)	s1_CB	s1_CK	s1_PAL	s1_WT	s2_CB	s2_CK	s2_PAL	s2_WT	s3_CB	s3_CK	s3_PAL	s3_WT
sll0900	ATP phosphoribosyltransferase	A1	Aromatic amino acid family	A	Amino acid biosynthesis	48.571	0.956715	1.05762	0.926199	1.05947	0.0430712	0.0947263	0.0871901	0.0151849	11	33	0.0334752	0.979536	0.100258	0.903014	0.998253	0.874211	-0.147179	-0.00252308	-0.193946	1.01656	0.993739	0.945174	1.04452	0.93661	0.987579	1.02223	1.05359	0.916973	1.19153	0.811198	1.0803
SLL1662	probable prephenate dehydratase	A1	Aromatic amino acid family	A	Amino acid biosynthesis	21.886	1.33487	0.950151	0.727175	0.987806	0.182391	0.109738	0.2354	0.0938194	4	11	0.0749236	0.730935	0.219484	1.35135	0.96188	0.736152	0.434396	-0.0560714	-0.441925	1.11922	1.09802	0.830687	0.952069	1.56526	0.917005	0.401406	1.11633	1.32013	0.835424	0.949433	0.895017
sll1669	shikimate kinase	A1	Aromatic amino acid family	A	Amino acid biosynthesis	42.328	1.58464	0.749699	0.837889	0.827769	0.30704	0.125081	0.198791	0.0326076	5	17	0.0256619	0.441163	0.946769	1.91436	0.905686	1.01223	0.936859	-0.142917	0.017532	1.52934	0.647223	0.970234	0.853204	1.98528	0.676069	0.556914	0.781739	1.23931	0.925804	0.98652	0.848363
sll1713	histidinol-phosphate aminotransferase	A1	Aromatic amino acid family	A	Amino acid biosynthesis	7.88	1.39853	0.914879	0.613815	1.07278	0.161265	0.0928239	0.182328	0.085828	2	6	0.0652335	0.152094	0.0322532	1.30365	0.852814	0.572174	0.382561	-0.229697	-0.805474	1.19637	1.0454	0.714033	1.0442	1.59103	0.861787	0.357958	1.18923	1.40819	0.837452	0.769454	0.9849
sll1747	chorismate synthase	A1	Aromatic amino acid family	A	Amino acid biosynthesis	70.166	0.773079	1.03063	0.850521	1.34577	0.0775404	0.0299518	0.0754661	0.0394556	23	201	0.00074101	0.000844949	0.00119142	0.574451	0.76583	0.631996	-0.799744	-0.384905	-0.662013	0.882577	0.989566	0.759295	1.36856	0.713193	1.06016	0.848165	1.37848	0.723467	1.04216	0.944103	1.29027
sll1893	cyclase	A1	Aromatic amino acid family	A	Amino acid biosynthesis	62.069	0.837214	1.18598	0.907563	1.06924	0.124932	0.0278989	0.0324073	0.0811236	12	67	0.0923602	0.126613	0.0589614	0.782999	1.10918	0.848792	-0.352917	0.149496	-0.236517	0.809392	1.20882	0.876254	1.10553	0.700025	1.20242	0.952203	1.14535	1.00223	1.1467	0.894232	0.956841
sll1958	histidinol phosphate aminotransferase	A1	Aromatic amino acid family	A	Amino acid biosynthesis	40.872	0.843975	0.933263	1.3168	0.905959	0.129224	0.0498786	0.154972	0.0454909	10	77	0.557072	0.597948	0.0228105	0.931581	1.03014	1.45349	-0.102247	0.0428369	0.539522	0.821192	0.9299	1.28861	0.960297	1.0124	0.995963	1.14268	0.848963	0.698334	0.873925	1.51912	0.908617
slr0055	anthranilate synthase component II	A1	Aromatic amino acid family	A	Amino acid biosynthesis	41.104	0.9552	0.962576	1.08717	0.995057	0.0936283	0.0423902	0.0918586	0.0710153	4	16	0.656514	0.608209	0.324695	0.959944	0.967357	1.09257	-0.0589772	-0.047879	0.127722	1.05845	0.982608	0.979577	0.979364	0.975364	0.903627	1.20401	0.916996	0.831784	1.00149	1.07791	1.08881
slr0084	amidotransferase HisH	A1	Aromatic amino acid family	A	Amino acid biosynthesis	31.429	1.2792	0.952983	0.75051	1.01731	0.0975014	0.0970097	0.116846	0.138719	5	22	0.0942863	0.61949	0.105987	1.25744	0.936769	0.737741	0.330484	-0.0942341	-0.438813	1.20691	0.883359	0.781171	1.12856	1.21366	1.09017	0.594558	1.10162	1.41703	0.88542	0.875801	0.821747
slr0444	3-phosphoshikimate 1-carboxyvinyltransferase	A1	Aromatic amino acid family	A	Amino acid biosynthesis	53.606	0.909595	0.97778	1.0333	1.07932	0.148004	0.0581701	0.0752215	0.0940118	18	77	0.242852	0.263784	0.617531	0.842747	0.905921	0.957364	-0.246828	-0.142542	-0.0628604	1.11679	0.898662	0.954389	1.03016	0.831677	1.03686	1.13454	0.996926	0.780314	0.997823	1.01098	1.21088
slr0543	tryptophan synthase beta subunit	A1	Aromatic amino acid family	A	Amino acid biosynthesis	35.68	1.05229	1.12028	0.866923	0.960506	0.177674	0.178668	0.0845371	0.0324941	15	99	0.512107	0.281328	0.217735	1.09556	1.16635	0.90257	0.131664	0.221998	-0.14789	1.27521	0.869054	0.860819	0.994912	0.840427	1.26927	0.973377	0.916922	1.04122	1.22252	0.766574	0.969683
slr0546	indole-3-glycerol phosphate synthase	A1	Aromatic amino acid family	A	Amino acid biosynthesis	52.881	1.42642	0.935765	0.774933	0.862883	0.0390181	0.038677	0.0307779	0.0689722	13	37	0.000549754	0.262388	0.174941	1.65309	1.08446	0.898074	0.725161	0.116981	-0.155094	1.43912	0.881564	0.731432	0.947887	1.46658	0.956493	0.797981	0.77895	1.37357	0.969237	0.795385	0.861812
slr0608	histidine biosynthesis bifunctional protein HisIE	A1	Aromatic amino acid family	A	Amino acid biosynthesis	26.047	1.0138	1.21339	1.00845	0.764366	0.0675449	0.0409283	0.0836665	0.0637087	5	19	0.0191171	0.00110621	0.0304324	1.32633	1.58744	1.31932	0.407439	0.666705	0.399797	0.930277	1.26055	1.07547	0.733712	1.01542	1.21887	1.05938	0.706321	1.0957	1.16074	0.890488	0.853065
slr0652	phosphorybosilformimino-5-amino- phosphorybosil-4-imidazolecarboxamideisomerase	A1	Aromatic amino acid family	A	Amino acid biosynthesis	64.844	0.654046	0.942477	1.50209	0.901386	0.0729683	0.0389056	0.108257	0.0416762	15	91	0.014115	0.365717	0.00184998	0.7256	1.04559	1.66642	-0.462754	0.0643118	0.736755	0.752375	0.905472	1.40994	0.932212	0.577768	0.925717	1.65405	0.842468	0.631994	0.996242	1.44229	0.929478
slr0682	histidinol dehydrogenase	A1	Aromatic amino acid family	A	Amino acid biosynthesis	27.384	1.03307	0.802278	1.18361	0.981044	0.0197117	0.0291371	0.0565984	0.0475395	8	15	0.226046	0.0105444	0.0179068	1.05303	0.81778	1.20648	0.0745463	-0.290215	0.270803	1.02042	0.804267	1.16936	1.00595	1.06091	0.76564	1.25894	0.91451	1.01788	0.836928	1.12252	1.02267
slr0738	anthranilate synthetase alpha-subunit	A1	Aromatic amino acid family	A	Amino acid biosynthesis	43.701	0.83091	1.18617	1.01971	0.963214	0.0530448	0.0478895	0.0567102	0.0694332	23	97	0.0989356	0.0201535	0.423183	0.862643	1.23147	1.05865	-0.213164	0.300377	0.0822292	0.905217	1.11877	1.03335	0.942658	0.802676	1.22566	1.08133	0.890339	0.784838	1.21407	0.944444	1.05665
slr0966	tryptophan synthase alpha chain	A1	Aromatic amino acid family	A	Amino acid biosynthesis	55.303	1.24491	1.04068	0.737584	0.97683	0.134129	0.0894621	0.06054	0.102896	13	68	0.0883626	0.544034	0.0471493	1.27444	1.06536	0.755079	0.34986	0.0913431	-0.405301	1.29202	0.928479	0.673991	1.10551	1.06223	1.14741	0.819025	0.971337	1.38048	1.04614	0.719735	0.853646
slr1559	shikimate 5-dehydrogenase	A1	Aromatic amino acid family	A	Amino acid biosynthesis	37.931	1.16133	0.85492	1.01653	0.967215	0.0818109	0.0167404	0.0861534	0.0523556	10	43	0.0475204	0.0445989	0.527113	1.2007	0.883898	1.05099	0.263872	-0.178048	0.0717471	1.04847	0.832261	1.12712	0.992151	1.19573	0.872191	0.916953	1.01512	1.2398	0.860307	1.00552	0.894371
slr1848	histidinol dehydrogenase	A1	Aromatic amino acid family	A	Amino acid biosynthesis	60.369	0.719014	1.12162	1.16969	0.989672	0.0423173	0.0747803	0.082713	0.00519189	26	112	0.00085186	0.0675297	0.0372232	0.726518	1.13333	1.1819	-0.46093	0.180563	0.241107	0.778696	1.11419	1.1245	0.982616	0.685339	1.03398	1.28573	0.994959	0.693008	1.2167	1.09885	0.99144
slr1867	anthranilate phosphoribosyltransferase	A1	Aromatic amino acid family	A	Amino acid biosynthesis	12.069	1.57427	0.794729	0.708288	0.922708	0.154974	0.0444992	0.140698	0.122551	3	44	0.00956224	0.237397	0.179451	1.70615	0.861301	0.767618	0.770741	-0.215411	-0.381539	1.36157	0.852155	0.844391	0.941879	1.63486	0.788308	0.514535	1.0623	1.72639	0.743724	0.765937	0.76395
slr1979	anthranilate synthase component I	A1	Aromatic amino acid family	A	Amino acid biosynthesis	9.804	1.30536	0.909804	0.824074	0.960759	0.142819	0.135176	0.0654465	0.037924	4	9	0.029989	0.634812	0.062935	1.35868	0.946964	0.857732	0.442206	-0.0786181	-0.221401	1.10375	1.09501	0.86629	0.934958	1.39575	0.858237	0.731634	1.01438	1.4166	0.776168	0.874297	0.93294
slr2081	prephenate dehydrogenase	A1	Aromatic amino acid family	A	Amino acid biosynthesis	19.713	1.16977	0.931402	0.972557	0.926272	0.122557	0.158165	0.0743606	0.0062577	6	13	0.0485087	0.965644	0.429923	1.26288	1.00554	1.04997	0.336716	0.00796727	0.0703469	1.10001	1.11197	0.870107	0.917917	1.06724	0.955448	1.04433	0.932976	1.34206	0.726789	1.00323	0.927923
slr2130	3-dehydroquinate synthase	A1	Aromatic amino acid family	A	Amino acid biosynthesis	52.078	0.93385	0.886132	1.22868	0.951339	0.073275	0.0688679	0.0423433	0.102551	12	84	0.853998	0.496844	0.0241188	0.981617	0.931458	1.29153	-0.0267679	-0.102437	0.369077	0.836101	0.799569	1.27584	1.08849	1.01252	0.890757	1.17314	0.923586	0.952932	0.96807	1.23706	0.841938
SLL0006	putative aminotransferase	A2	Aspartate family	A	Amino acid biosynthesis	55.584	1.05804	1.13328	0.970344	0.838331	0.0313645	0.113669	0.0884374	0.0940708	19	77	0.0350672	0.0474869	0.22172	1.26208	1.35183	1.15747	0.335808	0.434913	0.210976	1.03851	0.978915	1.01513	0.96744	1.03332	1.17161	1.04908	0.745989	1.1023	1.24932	0.846819	0.801565
sll0402	aspartate aminotransferase	A2	Aspartate family	A	Amino acid biosynthesis	50.643	0.609287	0.896253	1.56622	0.928237	0.0602726	0.0298343	0.103479	0.0564196	18	143	0.00545745	0.51762	0.00156481	0.656391	0.965544	1.68731	-0.607372	-0.0505866	0.754725	0.67714	0.906081	1.42472	0.992055	0.620037	0.855805	1.6693	0.854853	0.530682	0.926874	1.60464	0.937803
sll0455	homoserine dehydrogenase	A2	Aspartate family	A	Amino acid biosynthesis	22.171	0.728184	1.06555	1.2185	0.987764	0.043692	0.0092174	0.125381	0.0806475	7	40	0.0160992	0.246816	0.0938119	0.737204	1.07875	1.23359	-0.439863	0.109363	0.302868	0.773953	1.06697	1.16227	0.996804	0.66935	1.05362	1.39225	0.884782	0.741249	1.07606	1.10098	1.08171
sll1058	dihydrodipicolinate reductase	A2	Aspartate family	A	Amino acid biosynthesis	52.727	0.861742	0.9842	1.22291	0.931152	0.0675879	0.0712517	0.0213164	0.0249481	16	66	0.244717	0.376591	0.000230251	0.925458	1.05697	1.31332	-0.11176	0.0799351	0.393224	0.956959	0.88355	1.21485	0.944637	0.806885	1.0387	1.20177	0.952645	0.821384	1.03035	1.25209	0.896174
sll1172	threonine synthase	A2	Aspartate family	A	Amino acid biosynthesis	61.257	0.934584	1.136	0.873566	1.05585	0.0597891	0.0333703	0.0829613	0.0360647	19	100	0.0699777	0.0823338	0.0464061	0.885146	1.0759	0.827355	-0.176013	0.105547	-0.273422	1.01861	1.11918	0.817823	1.04439	0.884392	1.10622	0.990843	1.01855	0.900752	1.18259	0.812031	1.10463
sll1688	threonine synthase	A2	Aspartate family	A	Amino acid biosynthesis	48.961	0.899995	1.11214	1.0431	0.944769	0.0567213	0.0772392	0.115729	0.0222504	15	42	0.357384	0.0421928	0.303379	0.952608	1.17715	1.10408	-0.0700448	0.2353	0.142846	0.878562	1.04958	1.13395	0.937909	0.977655	1.22096	0.879779	0.921603	0.843767	1.06586	1.11558	0.974794
sll1760	homoserine kinase	A2	Aspartate family	A	Amino acid biosynthesis	20.915	1.40517	0.944264	0.709408	0.941158	0.202798	0.104026	0.196487	0.0542747	3	16	0.0353287	0.971928	0.183156	1.49302	1.0033	0.75376	0.578236	0.0047538	-0.407822	1.1184	1.03461	0.905462	0.941526	1.55207	0.999639	0.440844	1.00745	1.54504	0.798542	0.781917	0.874502
slr0212	5-methyltetrahydrofolate--homocysteine methyltransferase	A2	Aspartate family	A	Amino acid biosynthesis	38.326	0.869694	1.27756	0.668691	1.18405	0.144019	0.0320186	0.0381533	0.0865455	32	97	0.0572254	0.225132	0.00152624	0.734505	1.07897	0.564747	-0.445156	0.109657	-0.824324	1.05947	1.25974	0.614734	1.06605	0.83885	1.25042	0.695824	1.21491	0.710764	1.32252	0.695515	1.2712
slr0549	aspartate beta-semialdehyde dehydrogenese	A2	Aspartate family	A	Amino acid biosynthesis	63.569	0.634422	0.834553	1.54702	0.984009	0.20099	0.0411162	0.202932	0.0509887	21	123	0.0756389	0.0320709	0.0190175	0.644732	0.848115	1.57216	-0.633227	-0.237668	0.652745	0.917474	0.884785	1.26003	0.937715	0.515403	0.834802	1.69052	0.959277	0.47039	0.784072	1.6905	1.05503
slr0550	dihydrodipicolinate synthase	A2	Aspartate family	A	Amino acid biosynthesis	32.89	0.62621	0.880846	1.46337	1.02957	0.0388199	0.0235011	0.0640887	0.079972	13	61	0.00303122	0.0651269	0.00391531	0.608225	0.855548	1.42135	-0.717322	-0.22508	0.507258	0.629551	0.849128	1.3816	1.13972	0.577083	0.888105	1.53811	0.996702	0.671996	0.905304	1.47041	0.952285
slr1665	diaminopimelate epimerase	A2	Aspartate family	A	Amino acid biosynthesis	51.613	1.10826	1.09757	0.648597	1.14558	0.128792	0.0181042	0.0666429	0.116854	13	73	0.776643	0.596563	0.00640675	0.967422	0.958088	0.566174	-0.0477822	-0.0617694	-0.820682	1.28438	1.11227	0.57079	1.03256	0.979995	1.07206	0.641442	1.3065	1.0604	1.10837	0.73356	1.09767
sll0065	acetolactate synthase small subunit	A3	Branched chain family	A	Amino acid biosynthesis	56.395	0.891386	1.12184	0.891897	1.09487	0.0943531	0.0535961	0.0762405	0.051248	9	63	0.0552204	0.634106	0.0353641	0.814146	1.02463	0.814612	-0.296641	0.0351089	-0.295814	0.847988	1.04617	0.985125	1.12072	0.803809	1.16341	0.89219	1.14059	1.02236	1.15595	0.798376	1.02331
sll0504	diaminopimelate decarboxylase	A3	Branched chain family	A	Amino acid biosynthesis	36.887	0.911949	1.16815	0.921618	0.998282	0.0440724	0.0416787	0.0350981	0.0243837	17	62	0.0724463	0.00762429	0.0641922	0.913518	1.17016	0.923204	-0.130495	0.226707	-0.115278	0.955173	1.118	0.93479	0.992042	0.929225	1.16641	0.873587	1.03077	0.851448	1.22004	0.956478	0.972031
sll1363	ketol-acid reductoisomerase	A3	Branched chain family	A	Amino acid biosynthesis	69.755	0.707767	0.990133	1.13494	1.16716	0.0761391	0.0327692	0.117091	0.0337711	43	561	0.00145752	0.00600389	0.727391	0.606399	0.848324	0.972389	-0.72166	-0.237313	-0.0403952	0.80075	1.0218	0.969398	1.20805	0.708302	0.944997	1.22135	1.12535	0.61425	1.0036	1.21406	1.16809
SLL1444	3-isopropylmalate dehydratase small subunit	A3	Branched chain family	A	Amino acid biosynthesis	44.5	0.458754	1.03772	1.38929	1.11423	0.0961845	0.105837	0.205359	0.0655529	6	30	0.00134685	0.433806	0.145481	0.411721	0.931332	1.24685	-1.28026	-0.102632	0.318293	0.499472	1.16671	1.14286	1.19096	0.550795	1.03898	1.37942	1.03081	0.325995	0.907473	1.64559	1.12094
sll1470	3-isopropylmalate dehydratase large subunit	A3	Branched chain family	A	Amino acid biosynthesis	50.214	0.570928	0.982744	1.3609	1.08542	0.0570752	0.0140522	0.113461	0.0600956	29	156	0.000928311	0.078267	0.038617	0.525995	0.9054	1.2538	-0.926878	-0.143373	0.326304	0.63142	0.964953	1.27391	1.12971	0.494401	0.983971	1.52117	1.00046	0.586964	0.999308	1.28763	1.1261
SLL1564	putative lyase	A3	Branched chain family	A	Amino acid biosynthesis	5.302	1.72535	0.787027	0.509485	0.978137	0.182659	9.77929e-05	0.294715	0.112153	2	4	0.0733479	0.230495	0.275564	1.76392	0.804619	0.520873	0.818781	-0.313622	-0.940995					1.90801	0.78693	0.214771	1.09029	1.54269	0.787125	0.8042	0.865984
sll1981	acetolactate synthase	A3	Branched chain family	A	Amino acid biosynthesis	46.364	0.888704	1.0564	1.18665	0.868248	0.0181035	0.0395362	0.0629488	0.0844157	21	134	0.754403	0.0461827	0.0128873	1.02356	1.2167	1.36672	0.0335954	0.282979	0.450713	0.89528	1.03768	1.1593	0.907738	0.863987	1.11139	1.27369	0.750935	0.906844	1.02014	1.12695	0.94607
SLR0032	probable branched-chain amino acid aminotransferase	A3	Branched chain family	A	Amino acid biosynthesis	58.033	1.42072	0.663341	1.06035	0.855584	0.203152	0.113675	0.0255197	0.0807775	23	121	0.0216617	0.123016	0.0268178	1.66053	0.775307	1.23933	0.731641	-0.36716	0.309564	1.60728	0.521835	1.0573	0.813578	1.51665	0.668025	1.03074	0.784587	1.13823	0.800162	1.09302	0.968588
slr0186	2-isopropylmalate synthase	A3	Branched chain family	A	Amino acid biosynthesis	57.036	0.934635	0.897403	0.98645	1.18151	0.0833121	0.0715968	0.0544815	0.0338303	24	160	0.0177988	0.00711066	0.0126301	0.79105	0.759537	0.834904	-0.33816	-0.396808	-0.260318	1.03752	0.79755	0.940554	1.22437	0.833471	0.961862	1.06299	1.14167	0.932913	0.932796	0.955801	1.17849
slr0452	dihydroxyacid dehydratase	A3	Branched chain family	A	Amino acid biosynthesis	47.594	1.03532	1.17346	0.852948	0.938273	0.139323	0.181207	0.116437	0.00523431	25	139	0.380674	0.14045	0.359013	1.10343	1.25066	0.909061	0.14199	0.322692	-0.137551	1.22704	0.940283	0.89572	0.93696	0.900108	1.198	0.969273	0.932621	0.978801	1.38211	0.693851	0.945239
slr1517	3-isopropylmalate dehydrogenase	A3	Branched chain family	A	Amino acid biosynthesis	47.514	0.843246	0.998616	1.04506	1.11308	0.0497955	0.00715672	0.0615915	0.0283476	22	104	0.00264044	0.00520157	0.228949	0.757578	0.897164	0.938888	-0.400533	-0.156557	-0.0909753	0.804865	0.992342	1.06717	1.13563	0.811303	1.00863	1.10697	1.0731	0.913569	0.994875	0.96104	1.13052
slr2072	L-threonine deaminase	A3	Branched chain family	A	Amino acid biosynthesis	50.394	0.964659	1.10609	0.986856	0.942393	0.051172	0.056561	0.0299439	0.0313299	26	94	0.627459	0.0231589	0.220425	1.02363	1.17371	1.04718	0.0336903	0.23107	0.0665104	1.01654	1.03826	0.971582	0.973618	0.982407	1.1033	0.960288	0.954004	0.895027	1.17672	1.0287	0.899558
slr2088	acetohydroxy acid synthase	A3	Branched chain family	A	Amino acid biosynthesis	37.037	0.810503	1.23718	0.79468	1.15764	0.0624752	0.0561835	0.0198411	0.0339673	14	59	0.0023091	0.161794	0.000199106	0.700136	1.06871	0.686467	-0.514293	0.0958727	-0.542738	0.875347	1.16865	0.794262	1.16174	0.726108	1.30627	0.770591	1.19703	0.830055	1.23662	0.819186	1.11414
sll0080	N-acetyl-gamma-glutamyl-phosphate reductase	A4	Glutamate family / Nitrogen assimilation	A	Amino acid biosynthesis	55.556	0.878576	0.945342	0.829677	1.3464	0.146818	0.095567	0.135451	0.0231628	17	187	0.0112357	0.00448417	0.00601431	0.652535	0.702123	0.616217	-0.615874	-0.510204	-0.69849	1.00861	0.824635	0.830601	1.33616	0.673373	0.953047	0.995107	1.37847	0.953749	1.05834	0.663324	1.32458
SLL0100	N-acyl-L-amino acid amidohydrolase	A4	Glutamate family / Nitrogen assimilation	A	Amino acid biosynthesis	17.048	1.16205	1.02034	0.945318	0.872287	0.0984658	0.028043	0.133147	0.0404928	7	18	0.0183185	0.0131477	0.49922	1.33219	1.16973	1.08372	0.413799	0.22618	0.115996	1.16139	1.05851	0.872725	0.907376	1.04179	1.01058	1.13208	0.81555	1.28298	0.991936	0.831149	0.893936
sll0373	gamma-glutamyl phosphate reductase	A4	Glutamate family / Nitrogen assimilation	A	Amino acid biosynthesis	40.878	0.713983	1.0458	1.14085	1.09937	0.236211	0.0600329	0.116941	0.119011	14	69	0.108384	0.600226	0.74286	0.64945	0.951278	1.03774	-0.622709	-0.0720604	0.0534385	1.04546	0.963363	1.04382	0.947357	0.512409	1.06945	1.30535	1.1128	0.584075	1.10459	1.07339	1.23794
sll0461	gamma-glutamyl phosphate reductase	A4	Glutamate family / Nitrogen assimilation	A	Amino acid biosynthesis	47.143	0.876697	0.98035	1.21764	0.925311	0.0546091	0.110953	0.10629	0.0282849	16	73	0.326217	0.533944	0.0197968	0.947462	1.05948	1.31593	-0.0778594	0.0833589	0.396079	0.953882	0.862034	1.25527	0.928815	0.835838	0.950251	1.32486	0.88905	0.840372	1.12877	1.07279	0.958068
SLL0601	nitrilase homolog	A4	Glutamate family / Nitrogen assimilation	A	Amino acid biosynthesis	35.662	1.49044	0.905443	0.602819	1.00129	0.214949	0.0675525	0.2134	0.0562499	7	28	0.0357532	0.197925	0.0630712	1.48852	0.904273	0.60204	0.573876	-0.14517	-0.732068	1.28068	0.998794	0.662305	1.05822	1.78586	0.876352	0.316843	1.02095	1.4048	0.841183	0.829309	0.924712
sll0902	ornithine carbamoyltransferase	A4	Glutamate family / Nitrogen assimilation	A	Amino acid biosynthesis	44.805	1.40648	0.814537	1.0339	0.745089	0.0854427	0.169096	0.107199	0.125898	14	83	0.00355158	0.665543	0.0689413	1.88766	1.09321	1.38762	0.9166	0.128567	0.472608	1.5109	0.616083	1.14351	0.729512	1.30161	1.02932	1.0698	0.599276	1.40692	0.798212	0.888391	0.90648
sll1027	NADH-dependent glutamate synthase small subunit	A4	Glutamate family / Nitrogen assimilation	A	Amino acid biosynthesis	69.433	0.669161	1.26875	1.07578	0.986307	0.0575221	0.00927244	0.0671973	0.00524448	38	178	0.00148261	3.02114e-06	0.133694	0.678451	1.28636	1.09072	-0.559684	0.363299	0.125275	0.749879	1.27389	0.982862	0.993373	0.620045	1.25573	1.13949	0.984726	0.637559	1.27663	1.10499	0.980822
sll1454	ferredoxin-nitrate reductase	A4	Glutamate family / Nitrogen assimilation	A	Amino acid biosynthesis	8.123	1.08235	0.918161	1.05897	0.940518	0.0633628	0.140884	0.100505	0.0229842	5	6	0.170025	0.889927	0.369456	1.1508	0.976229	1.12594	0.202642	-0.0347079	0.171134	1.01899	1.05905	0.958464	0.963502	1.14571	0.777277	1.15947	0.917534
sll1499	ferredoxin-dependent glutamate synthase	A4	Glutamate family / Nitrogen assimilation	A	Amino acid biosynthesis	39.263	1.15279	0.98029	0.876725	0.990196	0.0667518	0.0700088	0.0505844	0.0441351	69	379	0.0453126	0.873791	0.075134	1.1642	0.989996	0.885405	0.219341	-0.014506	-0.17559	1.24627	0.882124	0.8225	1.04911	1.09465	1.01822	0.944246	0.942883	1.11745	1.04053	0.863429	0.978598
sll1502	NADH-dependent glutamate synthase large subunit	A4	Glutamate family / Nitrogen assimilation	A	Amino acid biosynthesis	55.871	0.74817	1.25771	0.986158	1.00797	0.11794	0.0504193	0.116489	0.0668054	84	357	0.053506	0.0134795	0.829613	0.742257	1.24776	0.978364	-0.430009	0.319346	-0.0315569	0.895277	1.18681	0.964584	0.953327	0.60654	1.28654	1.13839	0.968538	0.742694	1.29977	0.855504	1.10203
sll1883	arginine biosynthesis bifunctional protein ArgJ	A4	Glutamate family / Nitrogen assimilation	A	Amino acid biosynthesis	69.734	0.676428	1.07922	0.977338	1.26701	0.0921415	0.0390995	0.0798012	0.117515	24	104	0.00501469	0.0986003	0.0448345	0.533876	0.851783	0.771371	-0.905424	-0.231443	-0.374502	0.697591	1.09497	0.905284	1.30216	0.554495	1.11725	0.938142	1.39011	0.777198	1.02544	1.08859	1.10877
slr0077	cysteine desulfurase	A4	Glutamate family / Nitrogen assimilation	A	Amino acid biosynthesis	20.238	1.57916	0.80771	0.602836	1.0103	0.322662	0.114468	0.336434	0.120653	5	10	0.0797838	0.160048	0.182204	1.56306	0.799476	0.596691	0.644372	-0.322873	-0.744944	1.25496	0.954091	0.84248	0.948465	2.01935	0.674654	0.12705	1.17894	1.46315	0.794384	0.838978	0.90349
slr0288	glutamate--ammonia ligase	A4	Glutamate family / Nitrogen assimilation	A	Amino acid biosynthesis	29.558	0.277572	1.96876	0.52829	1.22538	0.0449673	0.135453	0.00546815	0.10669	26	86	0.00031801	0.0036602	0.00076641	0.22652	1.60666	0.431124	-2.14229	0.684064	-1.21382	0.34026	1.83588	0.530492	1.29337	0.236966	2.15469	0.533608	1.07473	0.255491	1.91571	0.520769	1.30803
slr0387	cysteine desulfurase NifS	A4	Glutamate family / Nitrogen assimilation	A	Amino acid biosynthesis	25.907	0.870841	0.834808	1.29719	0.997156	0.169627	0.131465	0.272032	0.0772547	8	23	0.392137	0.206606	0.207882	0.873325	0.837189	1.30089	-0.19541	-0.256374	0.379505	1.10137	1.01362	0.965231	0.919785	0.698108	0.701296	1.63156	0.969038	0.813046	0.789514	1.2948	1.10264
slr0585	argininosuccinate synthetase	A4	Glutamate family / Nitrogen assimilation	A	Amino acid biosynthesis	78.5	0.839784	1.08479	0.847359	1.22807	0.228034	0.0873839	0.082366	0.0709081	49	462	0.0829904	0.14614	0.00773991	0.683826	0.88333	0.689994	-0.5483	-0.178975	-0.535344	1.1558	0.964349	0.738684	1.14117	0.737454	1.16898	0.865385	1.22818	0.626098	1.12104	0.938009	1.31486
slr0661	pyrroline-5-carboxylate reductase	A4	Glutamate family / Nitrogen assimilation	A	Amino acid biosynthesis	36.704	0.798505	0.955256	1.26982	0.976422	0.102151	0.0597022	0.107971	0.0619802	13	90	0.102973	0.745504	0.0290297	0.817787	0.978323	1.30048	-0.290203	-0.031617	0.379043	0.889413	1.01078	1.1477	0.952109	0.850283	0.982578	1.25149	0.915647	0.65582	0.87241	1.41026	1.06151
slr0710	glutamate dehydrogenase (NADP+)	A4	Glutamate family / Nitrogen assimilation	A	Amino acid biosynthesis	34.579	0.707067	0.954064	1.46618	0.872685	0.15613	0.0395673	0.150484	0.0212402	11	53	0.211352	0.0624556	0.00524903	0.81022	1.09325	1.68008	-0.303615	0.128626	0.748533	0.911816	0.980222	1.25357	0.854388	0.676267	0.898147	1.56438	0.861203	0.533118	0.983824	1.58059	0.902464
slr0898	ferredoxin--nitrite reductase	A4	Glutamate family / Nitrogen assimilation	A	Amino acid biosynthesis	64.94	0.234275	0.66334	2.38854	0.713849	0.0252901	0.0217422	0.0947176	0.137979	32	167	0.00843162	0.63602	0.000144762	0.328186	0.929244	3.34599	-1.60742	-0.10587	1.74243	0.217746	0.634561	2.27364	0.874049	0.270008	0.687106	2.50562	0.537264	0.215073	0.668354	2.38634	0.730235
slr0899	cyanate lyase	A4	Glutamate family / Nitrogen assimilation	A	Amino acid biosynthesis	58.389	0.2598	0.534179	2.54609	0.659932	0.122681	0.0275529	0.164861	0.0272344	6	24	0.0107983	0.0101027	9.00242e-05	0.393676	0.809445	3.85811	-1.34492	-0.304996	1.94789	0.194633	0.547119	2.57892	0.679325	0.153132	0.495878	2.72957	0.621417	0.431634	0.559539	2.32977	0.679055
slr1022	N-acetylornithine aminotransferase	A4	Glutamate family / Nitrogen assimilation	A	Amino acid biosynthesis	53.846	0.956104	0.987806	1.02153	1.03456	0.0670882	0.00960132	0.0653911	0.0282355	19	89	0.202085	0.0908888	0.808499	0.924161	0.954804	0.987397	-0.113784	-0.0667234	-0.0182981	1.049	0.985647	0.935432	1.02992	0.892941	1.0005	1.03533	1.07123	0.926374	0.977276	1.09381	1.00254
slr1133	L-argininosuccinate lyase	A4	Glutamate family / Nitrogen assimilation	A	Amino acid biosynthesis	45.77	0.792245	1.14217	1.11243	0.953151	0.0275242	0.0424419	0.0574911	0.068871	22	135	0.0373602	0.0298124	0.0659962	0.831184	1.19831	1.16711	-0.26676	0.261001	0.222941	0.801404	1.13675	1.06103	1.00082	0.754901	1.19665	1.19269	0.85576	0.820428	1.09311	1.08358	1.00288
SLR1529	nitrogen assimilation regulatory protein	A4	Glutamate family / Nitrogen assimilation	A	Amino acid biosynthesis	2.754	1.44103	0.772563	0.894496	0.89191	0.0878742	0.00603186	0.132223	0.0503804	3	4	0.0323825	0.142981	0.987075	1.61567	0.86619	1.0029	0.692131	-0.207244	0.00417783					1.5289	0.766532	0.762274	0.94229	1.35316	0.778595	1.02672	0.841529
SLR1653	N-acyl-L-amino acid amidohydrolase	A4	Glutamate family / Nitrogen assimilation	A	Amino acid biosynthesis	8.911	1.34096	0.799463	0.84501	1.01456	0.196216	0.163014	0.0816972	0.0938345	3	9	0.101078	0.181125	0.12621	1.32172	0.787987	0.832881	0.402413	-0.343756	-0.263818	1.07272	1.02905	0.935233	0.962999	1.41356	0.702806	0.737397	1.14624	1.53661	0.666536	0.8624	0.934452
slr1756	glutamate--ammonia ligase	A4	Glutamate family / Nitrogen assimilation	A	Amino acid biosynthesis	79.07	0.476466	1.30802	1.40541	0.810107	0.140912	0.091861	0.286267	0.0816312	69	698	0.0442332	0.00459343	0.0474337	0.588153	1.61463	1.73484	-0.765737	0.691201	0.794804	0.675324	1.39275	1.03342	0.898502	0.388266	1.18037	1.72976	0.701604	0.36581	1.35093	1.45304	0.830214
slr1898	N-acetylglutamate kinase	A4	Glutamate family / Nitrogen assimilation	A	Amino acid biosynthesis	50.842	0.572631	0.88063	1.50434	1.04239	0.113414	0.0714419	0.0698764	0.0306842	16	69	0.00482027	0.0422932	0.00102253	0.549342	0.844815	1.44316	-0.864223	-0.243293	0.529233	0.732692	0.779766	1.41027	1.07727	0.501525	0.925986	1.52517	1.04732	0.483677	0.936138	1.57759	1.00259
slr2035	glutamate 5-kinase	A4	Glutamate family / Nitrogen assimilation	A	Amino acid biosynthesis	13.333	1.34778	0.9956	0.66204	0.994577	0.412314	0.181568	0.346043	0.128077	4	5	0.311682	0.995115	0.271485	1.35513	1.00103	0.66565	0.438433	0.00148374	-0.587165	1.01588	1.18754	0.967592	0.828996	1.92893	0.751915	0.178209	1.14095	1.09855	1.04735	0.840318	1.01379
SLR2079	putative glutaminase	A4	Glutamate family / Nitrogen assimilation	A	Amino acid biosynthesis	11.009	1.29564	0.857161	0.874123	0.973075	0.119247	0.093539	0.218729	0.108801	3	11	0.0475391	0.316988	0.59742	1.33149	0.880878	0.898309	0.413043	-0.182986	-0.154716	1.15931	0.976813	0.932677	0.9312	1.44977	0.84619	0.581801	1.12224	1.27784	0.748479	1.10789	0.865789
SLR2143	L-cysteine/cystine lyase	A4	Glutamate family / Nitrogen assimilation	A	Amino acid biosynthesis	18.953	1.07968	0.807083	1.14693	0.966312	0.0824654	0.0532307	0.0795264	0.0882042	5	12	0.254967	0.0941333	0.0978993	1.11732	0.83522	1.18691	0.160041	-0.259772	0.247212	1.08491	0.851883	1.2176	0.84561	1.17796	0.73229	1.03582	1.05393	0.976166	0.837075	1.18736	0.999401
ssl0707	nitrogen regulatory protein P-II	A4	Glutamate family / Nitrogen assimilation	A	Amino acid biosynthesis	78.571	0.503099	0.765617	1.70558	1.02571	0.00528751	0.0616855	0.0893214	0.0842493	22	297	0.000938031	0.0243931	0.00143604	0.490491	0.74643	1.66283	-1.0277	-0.421921	0.733644	0.506724	0.735914	1.61297	1.1444	0.506952	0.709434	1.82628	0.957334	0.495623	0.851504	1.67749	0.975387
ssl2667	an assembly factor for iron-sulfur culsters	A4	Glutamate family / Nitrogen assimilation	A	Amino acid biosynthesis	21.053	0.874748	1.17251	0.979418	0.973328	0.287194	0.208379	0.0770835	0.0502439	2	16	0.657488	0.259101	0.929934	0.898718	1.20464	1.00626	-0.154059	0.268598	0.00899772	0.78477	1.34646	0.920434	0.948333	0.576737	1.29153	1.0883	1.04343	1.26274	0.879526	0.929514	0.928223
sll0712	cysteine synthase	A6	Serine family / Sulfur assimilation	A	Amino acid biosynthesis	72.308	0.629461	1.0076	1.35549	1.00745	0.0861382	0.00619777	0.0882476	0.0102518	24	161	0.00351982	0.987307	0.0051898	0.624804	1.00014	1.34546	-0.678524	0.000205292	0.428101	0.739679	1.00091	1.24566	1.01375	0.619281	1.00603	1.35907	1.01562	0.529422	1.01585	1.46174	0.992995
sll1908	D-3-phosphoglycerate dehydrogenase	A6	Serine family / Sulfur assimilation	A	Amino acid biosynthesis	70.722	0.689066	1.14282	1.0933	1.07481	0.120784	0.145768	0.083047	0.0318545	35	259	0.0119945	0.554272	0.783329	0.641106	1.06328	1.01721	-0.641366	0.0885202	0.0246154	0.83921	0.9421	1.10025	1.11844	0.543454	1.20249	1.19137	1.06269	0.684533	1.28387	0.9883	1.0433
sll1931	serine hydroxymethyltransferase	A6	Serine family / Sulfur assimilation	A	Amino acid biosynthesis	61.827	0.73042	1.14022	1.21867	0.910692	0.0609292	0.0439901	0.100692	0.0473386	33	159	0.0298162	0.00736993	0.0173273	0.802049	1.25203	1.33818	-0.318237	0.324273	0.420275	0.756982	1.10438	1.16105	0.977588	0.64615	1.11409	1.36026	0.879499	0.788127	1.20217	1.13471	0.874989
slr0676	adenylylsulfate kinase	A6	Serine family / Sulfur assimilation	A	Amino acid biosynthesis	60.452	0.837334	1.07103	0.975427	1.11621	0.0868332	0.110533	0.0506815	0.102546	11	66	0.0425991	0.693562	0.156741	0.750161	0.959529	0.873876	-0.414729	-0.0596024	-0.194499	0.933888	0.917548	0.920122	1.22844	0.854769	1.12211	1.04256	0.980553	0.723346	1.17343	0.963595	1.13963
slr0963	ferredoxin-sulfite reductase	A6	Serine family / Sulfur assimilation	A	Amino acid biosynthesis	60	0.715216	1.31201	0.960287	1.01248	0.0686374	0.138325	0.0913553	0.106745	46	223	0.0295812	0.0724175	0.627093	0.706398	1.29584	0.948448	-0.501447	0.373884	-0.07636	0.712001	1.32341	0.831323	1.13327	0.632806	1.47544	1.01808	0.873671	0.800841	1.13719	1.03146	1.03051
SLR1165	sulfate adenylyltransferase	A6	Serine family / Sulfur assimilation	A	Amino acid biosynthesis	65.641	1.03526	1.03185	0.781451	1.15144	0.25774	0.184746	0.152925	0.14757	24	141	0.609587	0.513992	0.0695334	0.899102	0.896144	0.678675	-0.153443	-0.158197	-0.559207	1.3926	0.777605	0.737667	1.09212	0.918828	1.10687	0.619927	1.35438	0.794346	1.21108	0.986759	1.00781
slr1348	serine acetyltransferase	A6	Serine family / Sulfur assimilation	A	Amino acid biosynthesis	41.365	0.835066	1.19221	1.00324	0.969487	0.12315	0.0653511	0.100773	0.0182224	7	17	0.201467	0.00971431	0.665427	0.861349	1.22973	1.03481	-0.215331	0.298347	0.0493661	0.681375	1.2608	1.06972	0.988106	0.840966	1.10427	1.07916	0.975607	0.982857	1.21157	0.860825	0.944748
slr1791	phosphoadenosine phosphosulfate reductase	A6	Serine family / Sulfur assimilation	A	Amino acid biosynthesis	14.458	0.8077	0.98643	1.1342	1.07167	0.085128	0.0991011	0.147948	0.0788277	3	11	0.0323524	0.39501	0.625766	0.753683	0.92046	1.05834	-0.407971	-0.119574	0.0818091	0.9191	1.12637	0.967296	0.987237	0.71247	0.909757	1.32692	1.05085	0.791531	0.923168	1.10837	1.17693
slr1842	cysteine synthase	A6	Serine family / Sulfur assimilation	A	Amino acid biosynthesis	51.282	1.05994	1.02239	0.726749	1.19092	0.0188382	0.0564291	0.0542549	0.100966	26	94	0.145662	0.108385	0.00460193	0.890023	0.85849	0.610243	-0.168085	-0.220127	-0.712544	1.0757	0.942728	0.652165	1.32941	1.07067	1.05812	0.779641	1.09157	1.03346	1.06633	0.748441	1.15177
SLR0523	similar to dethiobiotin synthetase	B1	Biotin	B	Biosynthesis of cofactors, prosthetic groups, and carriers	12.236	1.71479	0.749626	0.546617	0.988968	0.0927776	0.032898	0.229321	0.103645	2	2	0.0348229	0.158694	0.220864	1.73392	0.757988	0.552715	0.794035	-0.399753	-0.855393					1.80757	0.782524	0.317297	1.09261	1.62201	0.716728	0.775938	0.885323
slr0917	7-keto-8-aminopelargonic acid synthetase	B1	Biotin	B	Biosynthesis of cofactors, prosthetic groups, and carriers	11.442	1.46326	0.877158	0.638022	1.02156	0.350073	0.152862	0.332313	0.101869	3	10	0.161813	0.328583	0.193654	1.43238	0.858647	0.624558	0.518415	-0.219863	-0.679093	1.12684	1.08432	0.849625	0.939221	1.94602	0.72006	0.168813	1.1651	1.31692	0.827097	0.89563	0.96035
slr1364	biotin synthetase	B1	Biotin	B	Biosynthesis of cofactors, prosthetic groups, and carriers	25.414	1.38986	0.864513	0.760238	0.98539	0.224673	0.146544	0.0582302	0.110397	7	11	0.0843211	0.404226	0.0632297	1.41046	0.877331	0.77151	0.49617	-0.188807	-0.374244	1.17239	1.03662	0.833611	0.957379	1.29798	0.878441	0.691171	1.13241	1.69921	0.678476	0.755933	0.866382
sll0554	ferredoxin-thioredoxin reductase, catalytic chain	B10	Thioredoxin, glutaredoxin, and glutathione	B	Biosynthesis of cofactors, prosthetic groups, and carriers	42.373	1.10477	0.707749	1.23166	0.955811	0.0758761	0.193704	0.242257	0.0578292	6	18	0.0918086	0.157685	0.192333	1.15585	0.74047	1.28861	0.208955	-0.433488	0.365812	1.05007	0.96588	1.01398	0.970068	1.21207	0.658108	1.11139	1.01842	1.05218	0.49926	1.56962	0.878942
SLL1147	glutathione S-transferase	B10	Thioredoxin, glutaredoxin, and glutathione	B	Biosynthesis of cofactors, prosthetic groups, and carriers	13.139	0.985944	0.912407	1.25812	0.843527	0.178503	0.094123	0.195638	0.0959531	3	12	0.376558	0.508743	0.0546137	1.16883	1.08166	1.4915	0.225071	0.113243	0.576766	0.750821	0.989619	1.51004	0.749523	1.18308	0.7799	1.23124	0.805777	1.02393	0.967702	1.03309	0.975281
SLL1545	glutathione S-transferase	B10	Thioredoxin, glutaredoxin, and glutathione	B	Biosynthesis of cofactors, prosthetic groups, and carriers	56.827	0.54454	1.14975	1.46392	0.841791	0.115359	0.0676065	0.102871	0.0577981	15	81	0.0311387	0.00806458	0.0017285	0.646882	1.36583	1.73906	-0.628425	0.449782	0.798304	0.637611	1.11642	1.38897	0.857001	0.614042	1.0888	1.39342	0.903738	0.381967	1.24402	1.60938	0.764635
SLR0236	similar to glutathione S-transferase	B10	Thioredoxin, glutaredoxin, and glutathione	B	Biosynthesis of cofactors, prosthetic groups, and carriers	19.369	0.788599	1.24282	0.792158	1.17642	0.0610825	0.0210447	0.0686561	0.0502977	5	17	0.00227435	0.160126	0.00308742	0.670337	1.05644	0.673362	-0.577041	0.0792128	-0.570545	0.784967	1.23543	0.858717	1.12089	0.86516	1.27148	0.697658	1.1657	0.715671	1.22155	0.820099	1.24268
SLR0600	NADP-thioredoxin reductase	B10	Thioredoxin, glutaredoxin, and glutathione	B	Biosynthesis of cofactors, prosthetic groups, and carriers	35.583	0.831141	1.01672	1.20841	0.943735	0.140399	0.0742971	0.108556	0.0660121	13	123	0.362733	0.357699	0.0421332	0.880693	1.07733	1.28045	-0.183289	0.107463	0.356653	0.92112	0.93774	1.19536	0.945783	0.632869	0.996186	1.3474	1.02354	0.939434	1.11622	1.08246	0.861883
slr0623	thioredoxin	B10	Thioredoxin, glutaredoxin, and glutathione	B	Biosynthesis of cofactors, prosthetic groups, and carriers	99.065	0.429073	1.42574	1.16106	0.984123	0.0275854	0.0270516	0.114522	0.0870491	22	414	0.00100632	0.00237547	0.156924	0.435995	1.44874	1.1798	-1.19762	0.5348	0.238537	0.458049	1.42671	1.00844	1.10681	0.391963	1.39213	1.2843	0.931604	0.437206	1.45838	1.19046	0.913958
slr1139	thioredoxin	B10	Thioredoxin, glutaredoxin, and glutathione	B	Biosynthesis of cofactors, prosthetic groups, and carriers	65.138	0.915842	1.06563	1.10136	0.917174	0.103147	0.106306	0.1469	0.099468	11	64	0.990135	0.222736	0.215965	0.998547	1.16186	1.20081	-0.00209792	0.216437	0.264012	1.03899	0.915834	1.1277	0.917481	0.786555	1.1516	1.26665	0.795199	0.921981	1.12945	0.909721	1.03884
slr1171	glutathione peroxidase-like NADPH peroxidase,glutathione peroxidase	B10	Thioredoxin, glutaredoxin, and glutathione	B	Biosynthesis of cofactors, prosthetic groups, and carriers	58.58	0.866071	1.26398	1.16994	0.700004	0.0583678	0.0991102	0.127266	0.0775652	9	69	0.0728138	0.00317426	0.0111678	1.23724	1.80568	1.67133	0.307122	0.852544	0.740999	0.946538	1.1261	1.29238	0.63498	0.8099	1.31113	1.22296	0.656008	0.841774	1.35472	0.994478	0.809024
slr1238	glutathione synthetase	B10	Thioredoxin, glutaredoxin, and glutathione	B	Biosynthesis of cofactors, prosthetic groups, and carriers	48.438	1.27551	0.80033	1.01459	0.909572	0.103915	0.158798	0.0965436	0.0251867	15	69	0.00839989	0.391033	0.210848	1.40232	0.879898	1.11546	0.487816	-0.184592	0.157633	1.34776	0.583292	1.14593	0.923021	1.12856	0.95881	0.98122	0.931411	1.35021	0.858889	0.916615	0.874283
slr1269	gamma-glutamyltranspeptidase	B10	Thioredoxin, glutaredoxin, and glutathione	B	Biosynthesis of cofactors, prosthetic groups, and carriers	17.181	1.49946	0.831025	0.676503	0.99301	0.226638	0.149083	0.198259	0.0924161	6	15	0.0429718	0.261587	0.110152	1.51002	0.836875	0.681265	0.594565	-0.256916	-0.553712	1.18174	1.03026	0.82365	0.964352	1.69486	0.791131	0.39624	1.11777	1.62179	0.671682	0.809619	0.896908
SLR1562	glutaredoxin	B10	Thioredoxin, glutaredoxin, and glutathione	B	Biosynthesis of cofactors, prosthetic groups, and carriers	47.706	1.26576	0.951794	0.916454	0.865988	0.236456	0.118589	0.20684	0.0769978	4	28	0.0853967	0.439148	0.762615	1.46164	1.09908	1.05828	0.547588	0.136303	0.0817155	1.09448	1.09932	1.02947	0.77672	1.60013	0.808954	0.626291	0.964626	1.10268	0.947106	1.0936	0.856618
slr1846	hypothetical protein YCF64	B10	Thioredoxin, glutaredoxin, and glutathione	B	Biosynthesis of cofactors, prosthetic groups, and carriers	15.888	1.4051	0.84899	0.778163	0.967744	0.185732	0.185344	0.0658249	0.065437	3	4	0.156487	0.607134	0.177836	1.45194	0.877288	0.8041	0.537979	-0.188878	-0.314554					1.59083	0.663646	0.712338	1.03318	1.21937	1.03433	0.843987	0.902307
slr1992	glutathione peroxidase-like NADPH peroxidase	B10	Thioredoxin, glutaredoxin, and glutathione	B	Biosynthesis of cofactors, prosthetic groups, and carriers	97.403	1.09993	0.807757	1.21528	0.87703	0.2515	0.106844	0.178219	0.0466908	20	132	0.285303	0.448091	0.060271	1.25416	0.921014	1.38568	0.326717	-0.118704	0.470592	1.44833	0.658137	0.96786	0.925674	0.863738	0.864296	1.38059	0.891377	0.987731	0.900839	1.29739	0.814038
ssr0330	ferredoxin-thioredoxin reductase, variable chain	B10	Thioredoxin, glutaredoxin, and glutathione	B	Biosynthesis of cofactors, prosthetic groups, and carriers	65.333	1.41645	0.750966	0.659004	1.17358	0.225119	0.337314	0.138728	0.250923	3	3	0.546058	0.420639	0.214553	1.20696	0.639896	0.561535	0.271373	-0.644091	-0.832553	1.19134	1.08828	0.797731	0.922653	1.64157	0.413653	0.520276	1.4245
SSR2061	glutaredoxin	B10	Thioredoxin, glutaredoxin, and glutathione	B	Biosynthesis of cofactors, prosthetic groups, and carriers	57.955	1.08127	1.08894	0.775167	1.05462	0.0910618	0.174418	0.11102	0.177161	7	48	0.859102	0.854691	0.131713	1.02528	1.03255	0.735024	0.0360143	0.0462139	-0.444137	1.20579	0.843235	0.761114	1.18986	0.990567	1.19302	0.646769	1.16964	1.04746	1.23058	0.91762	0.804344
sll0635	probable thiamine-phosphate pyrophosphorylase	B12	Thiamin	B	Biosynthesis of cofactors, prosthetic groups, and carriers	31.778	0.791813	1.05208	1.22583	0.930282	0.0471746	0.0622156	0.0191352	0.0753872	8	58	0.092447	0.152818	0.00579264	0.851154	1.13093	1.31769	-0.232509	0.177505	0.398013	0.857915	1.01075	1.20731	0.924028	0.766575	1.14001	1.25217	0.841238	0.750948	1.00548	1.21799	1.02558
slr0118	thiamine biosynthesis protein ThiC	B12	Thiamin	B	Biosynthesis of cofactors, prosthetic groups, and carriers	38.78	0.95874	0.920276	1.10966	1.01132	0.0657656	0.048556	0.0859962	0.0224166	25	99	0.344774	0.0737448	0.192667	0.948005	0.909972	1.09724	-0.0770336	-0.136107	0.133873	1.04699	0.975431	0.991862	0.985714	0.940036	0.857273	1.19475	1.00795	0.889192	0.928124	1.14237	1.04031
slr0633	thiamine biosynthesis protein ThiG	B12	Thiamin	B	Biosynthesis of cofactors, prosthetic groups, and carriers	22.256	1.04058	1.04353	0.990838	0.925054	0.0718076	0.0614602	0.0580013	0.0802473	11	43	0.203822	0.17274	0.400627	1.12488	1.12807	1.07111	0.169776	0.17386	0.0991112	1.13144	0.957468	0.968747	0.942341	1.03442	1.07601	1.0703	0.819275	0.955877	1.0971	0.933472	1.01355
SLL0254	probable phytoene dehydrogenase Rieske iron-sulfur component	B13	Carotenoid	B	Biosynthesis of cofactors, prosthetic groups, and carriers	8.923	1.44557	0.965435	0.684468	0.90453	0.163324	0.0878227	0.132664	0.0542357	4	8	0.0112809	0.450963	0.0956567	1.59814	1.06733	0.756711	0.676394	0.0940101	-0.402186	1.21585	1.06535	0.823679	0.895119	1.53953	0.979371	0.505936	0.975159	1.58131	0.851586	0.723789	0.843313
slr0088	beta-carotene ketolase	B13	Carotenoid	B	Biosynthesis of cofactors, prosthetic groups, and carriers	16.421	0.971124	1.05003	0.88119	1.09766	0.110559	0.0549711	0.0526692	0.0916449	7	16	0.280722	0.562713	0.0442868	0.884724	0.956608	0.802791	-0.176701	-0.0640003	-0.316904	1.11416	1.11042	0.807274	0.968149	0.9543	0.977438	0.910187	1.15808	0.844916	1.06223	0.926109	1.16675
slr0739	geranylgeranyl pyrophosphate synthase	B13	Carotenoid	B	Biosynthesis of cofactors, prosthetic groups, and carriers	34.437	0.800997	1.11031	1.08906	0.999632	0.113373	0.0120129	0.121385	0.0222812	8	46	0.0718832	0.00347546	0.363406	0.801293	1.11072	1.08946	-0.319599	0.151499	0.123612	0.927629	1.09406	0.970048	1.00827	0.652515	1.12271	1.2557	0.96907	0.822849	1.11417	1.04142	1.02156
slr0940	zeta-carotene desaturase	B13	Carotenoid	B	Biosynthesis of cofactors, prosthetic groups, and carriers	29.652	0.997576	0.940962	1.18252	0.878937	0.119497	0.0559018	0.145065	0.0412565	16	53	0.255134	0.275355	0.0465498	1.13498	1.07057	1.3454	0.182667	0.0983757	0.428038	1.09121	0.862585	1.13484	0.91137	0.828923	0.97119	1.37917	0.820718	1.0726	0.989111	1.03356	0.904724
slr1254	phytoene dehydrogenase (phytoene desaturase)	B13	Carotenoid	B	Biosynthesis of cofactors, prosthetic groups, and carriers	45.763	0.883881	0.723895	1.63669	0.755534	0.107156	0.0561014	0.0921996	0.041248	24	71	0.189078	0.555478	0.000248015	1.16988	0.958123	2.16627	0.226355	-0.0617166	1.11521	1.03411	0.651358	1.50836	0.806171	0.791511	0.732328	1.72087	0.755295	0.826024	0.787999	1.68084	0.705136
slr1255	phytoene synthase	B13	Carotenoid	B	Biosynthesis of cofactors, prosthetic groups, and carriers	8.309	1.41773	0.939129	0.715094	0.928048	0.21198	0.0664365	0.203843	0.0593968	2	5	0.034656	0.868958	0.229054	1.52765	1.01194	0.770535	0.611312	0.0171239	-0.376067	1.16583	1.02617	0.923936	0.884069	1.68444	0.864971	0.438577	1.01202	1.40293	0.926246	0.782768	0.888058
sll0622	quinolinate synthetase	B15	Quinolinate	B	Biosynthesis of cofactors, prosthetic groups, and carriers	24.528	1.10598	0.97669	0.911288	1.00604	0.0847335	0.0318641	0.105825	0.152008	6	13	0.462297	0.802472	0.509423	1.09933	0.970824	0.905814	0.136631	-0.042719	-0.142713	1.09393	0.972101	0.975247	0.958724	1.00875	1.01781	0.762132	1.21131	1.21525	0.940162	0.996486	0.848097
sll0631	L-aspartate oxidase	B15	Quinolinate	B	Biosynthesis of cofactors, prosthetic groups, and carriers	10.307	1.26287	0.891111	0.776488	1.06953	0.255305	0.141871	0.159924	0.0454824	4	9	0.351199	0.165582	0.0673002	1.18077	0.833178	0.726007	0.239723	-0.263303	-0.461945	1.00236	1.05351	0.928189	1.01594	1.60962	0.707878	0.555366	1.12713	1.17662	0.911944	0.84591	1.06552
SLR1706	dihydroflavonol 4-reductase	B17	Others	B	Biosynthesis of cofactors, prosthetic groups, and carriers	15.821	1.00827	0.996874	0.90393	1.09093	0.0915952	0.190372	0.124353	0.0930383	5	9	0.421212	0.564236	0.163819	0.924232	0.913787	0.82859	-0.113674	-0.13007	-0.27127	1.10588	1.10215	0.832609	0.959364	1.03322	0.729644	1.0788	1.15834	0.885715	1.15883	0.800377	1.15508
SSL2296	pterin-4a-carbinolamine dehydratase	B17	Others	B	Biosynthesis of cofactors, prosthetic groups, and carriers	80.208	1.35666	0.895787	0.920335	0.82722	0.0922981	0.124158	0.090432	0.0617584	5	61	0.00252242	0.522912	0.295484	1.64002	1.08289	1.11256	0.713714	0.114884	0.153887	1.31451	0.76591	1.03365	0.88593	1.27075	1.06306	0.812329	0.853866	1.48472	0.858392	0.915024	0.741865
slr0936	nicotinate-nucleotide pyrophosphorylase	B18	Nicotinate and nicotinamide	B	Biosynthesis of cofactors, prosthetic groups, and carriers	11.864	1.1385	1.03041	0.951845	0.879244	0.0795704	0.0900128	0.125179	0.0385939	4	21	0.0143089	0.0944389	0.476967	1.29486	1.17193	1.08257	0.372795	0.228889	0.114463	1.0262	1.03608	1.10422	0.833498	1.20094	0.917447	0.953709	0.927899	1.18834	1.13771	0.797609	0.876334
slr1239	pyridine nucleotide transhydrogenase alpha subunit	B18	Nicotinate and nicotinamide	B	Biosynthesis of cofactors, prosthetic groups, and carriers	27.925	0.732446	1.15745	1.13629	0.973822	0.0365883	0.0432782	0.0567039	0.0518522	11	31	0.00577265	0.0183823	0.0403308	0.752136	1.18856	1.16683	-0.410935	0.249216	0.222595	0.687587	1.18548	1.20932	0.917607	0.732543	1.09631	1.12844	1.04271	0.77721	1.19055	1.07109	0.96115
slr1434	pyridine nucleotide transhydrogenase beta subunit	B18	Nicotinate and nicotinamide	B	Biosynthesis of cofactors, prosthetic groups, and carriers	7.917	1.3657	1.01302	0.660664	0.960621	0.250155	0.21342	0.233301	0.0845885	4	6	0.0958768	0.76303	0.162559	1.42168	1.05455	0.687747	0.5076	0.0766212	-0.540051	1.02568	1.29603	0.756141	0.922149	1.6203	0.962334	0.339416	1.07795	1.45112	0.780687	0.886434	0.881761
SLR1691	glutamine-dependent NAD(+) synthetase	B18	Nicotinate and nicotinamide	B	Biosynthesis of cofactors, prosthetic groups, and carriers	18.1	1.19653	1.06569	0.776588	0.961197	0.0962059	0.123697	0.0566095	0.067115	6	13	0.0470023	0.352959	0.0410025	1.24483	1.10871	0.807939	0.31595	0.14888	-0.307682	1.31762	0.930937	0.774271	0.977172	1.1897	1.22967	0.708444	0.872183	1.08226	1.03645	0.84705	1.03424
sll0753	FolD bifunctional protein	B2	Folic acid	B	Biosynthesis of cofactors, prosthetic groups, and carriers	28.231	0.755543	0.868785	1.14117	1.2345	0.236862	0.0536242	0.16504	0.0850273	10	61	0.0545721	0.0067677	0.516381	0.612022	0.703753	0.924398	-0.708344	-0.506858	-0.113413	1.09042	0.880409	0.910141	1.11903	0.595202	0.798073	1.28542	1.3213	0.581009	0.927872	1.22795	1.26317
sll1612	folylpolyglutamate synthase	B2	Folic acid	B	Biosynthesis of cofactors, prosthetic groups, and carriers	12.383	1.59638	0.764336	0.508326	1.13096	0.504383	0.0915482	0.427394	0.0145587	3	5	0.453714	0.0583869	0.282681	1.41152	0.675829	0.449464	0.497252	-0.565269	-1.15372					2.10076	0.672788	0.0809321	1.14552	1.09199	0.855885	0.93572	1.1164
slr0426	GTP cyclohydrolase I	B2	Folic acid	B	Biosynthesis of cofactors, prosthetic groups, and carriers	65.812	1.08123	1.18701	0.842246	0.889512	0.0944579	0.105075	0.0321429	0.0308813	27	224	0.0525353	0.0184343	0.20809	1.21553	1.33445	0.946863	0.281589	0.416248	-0.0787725	1.19124	1.03848	0.86493	0.905351	1.09185	1.26502	0.796789	0.846346	0.960601	1.25754	0.865018	0.916839
slr2026	dihydropteroate synthase	B2	Folic acid	B	Biosynthesis of cofactors, prosthetic groups, and carriers	27.682	1.04745	1.04752	0.993734	0.911289	0.0659146	0.0568152	0.119612	0.00542599	8	13	0.0436077	0.0278968	0.385307	1.14942	1.14949	1.09047	0.200907	0.201	0.124951	1.13752	1.11906	0.825347	0.918072	0.981597	1.04342	1.06397	0.911005	1.02325	0.980077	1.09188	0.90479
sll0017	glutamate-1-semialdehyde aminomutase	B3	Cobalamin, heme, phycobilin and porphyrin	B	Biosynthesis of cofactors, prosthetic groups, and carriers	59.584	0.548565	0.600461	2.05541	0.795564	0.0857706	0.0447957	0.0778528	0.0804978	20	173	0.0411612	0.0401352	9.12282e-05	0.68953	0.754762	2.58359	-0.536314	-0.405907	1.36938	0.656127	0.641344	1.94534	0.757186	0.543341	0.621929	2.1128	0.721934	0.446228	0.53811	2.10809	0.907571
sll0166	a fusion protein between uroporphyrinogen-III C-methyltransferase (CobA/CorA) and uroporphyrinogen-III synthase (HemD)	B3	Cobalamin, heme, phycobilin and porphyrin	B	Biosynthesis of cofactors, prosthetic groups, and carriers	9.665	1.04186	1.02494	0.971055	0.962145	0.130028	0.0542032	0.129227	0.0234124	4	11	0.441586	0.20701	0.928184	1.08285	1.06526	1.00926	0.114836	0.0912113	0.0132976	1.08342	1.10159	0.87546	0.939531	1.17621	0.987318	0.883961	0.952509	0.865951	0.98591	1.15374	0.994397
sll0916	precorrin isomerase, precorrin-8X methylmutase	B3	Cobalamin, heme, phycobilin and porphyrin	B	Biosynthesis of cofactors, prosthetic groups, and carriers	26.728	1.26764	0.949369	0.781927	1.00107	0.421009	0.164513	0.381001	0.115611	3	9	0.436581	0.734547	0.479826	1.26628	0.948356	0.781093	0.340601	-0.0764994	-0.356433	1.09824	1.1024	0.896064	0.90329	1.84665	0.721088	0.268819	1.16344	0.858012	1.02462	1.1809	0.936474
sll1091	geranylgeranyl hydrogenase	B3	Cobalamin, heme, phycobilin and porphyrin	B	Biosynthesis of cofactors, prosthetic groups, and carriers	62.162	0.828443	1.31671	1.0387	0.816149	0.0823259	0.101033	0.0559057	0.0434593	26	140	0.860938	0.00299736	0.0112929	1.01506	1.61332	1.27268	0.0215695	0.690031	0.347872	0.938669	1.17534	1.0104	0.875592	0.740863	1.36946	1.11678	0.7729	0.805798	1.40533	0.988911	0.799957
sll1184	heme oxygenase	B3	Cobalamin, heme, phycobilin and porphyrin	B	Biosynthesis of cofactors, prosthetic groups, and carriers	48.75	0.603379	1.3659	1.15118	0.879541	0.0346795	0.0536685	0.0769358	0.0425755	14	42	0.00206505	0.000553307	0.0119792	0.686015	1.55297	1.30884	-0.543687	0.635031	0.388287	0.609691	1.42755	1.0605	0.902254	0.558103	1.37341	1.24859	0.819893	0.642343	1.29674	1.14444	0.916476
sll1185	coproporphyrinogen III oxidase, aerobic (oxygen-dependent)	B3	Cobalamin, heme, phycobilin and porphyrin	B	Biosynthesis of cofactors, prosthetic groups, and carriers	74.118	0.704822	1.84245	0.680698	0.772033	0.0464215	0.0557928	0.0620554	0.0397838	24	220	0.194983	2.48516e-05	0.154601	0.912942	2.38649	0.881696	-0.131404	1.25489	-0.181647	0.768831	1.9213	0.592941	0.716924	0.685451	1.80072	0.72406	0.789773	0.660184	1.80532	0.725095	0.809403
sll1994	porphobilinogen synthase (5-aminolevulinate dehydratase)	B3	Cobalamin, heme, phycobilin and porphyrin	B	Biosynthesis of cofactors, prosthetic groups, and carriers	65.443	1.0389	0.859459	0.923443	1.1782	0.169744	0.0825891	0.0630092	0.0278845	23	201	0.316004	0.00664698	0.00638946	0.881775	0.729471	0.783777	-0.181518	-0.455078	-0.351484	1.25787	0.752144	0.837106	1.15288	1.01463	0.873191	0.947516	1.16466	0.844212	0.953042	0.985707	1.21704
sll5080	non-heme chloroperoxidase	B3	Cobalamin, heme, phycobilin and porphyrin	B	Biosynthesis of cofactors, prosthetic groups, and carriers	39.416	1.09854	0.853155	1.19759	0.850715	0.0736323	0.0448113	0.145656	0.0653174	11	39	0.0235712	0.967346	0.0371811	1.29131	1.00287	1.40775	0.368835	0.00413125	0.49339	1.02341	0.790299	1.31393	0.872358	1.07365	0.877584	1.28665	0.762123	1.19855	0.89158	0.992207	0.917664
slr0260	cob(I)alamin adenosyltransferase	B3	Cobalamin, heme, phycobilin and porphyrin	B	Biosynthesis of cofactors, prosthetic groups, and carriers	10.837	1.56802	1.02561	0.433341	0.973035	0	0	0	0	2	2				1.61147	1.05403	0.445349	0.688377	0.0759158	-1.16699					1.56802	1.02561	0.433341	0.973035
slr0502	cobalamin synthesis protein cobW homolog	B3	Cobalamin, heme, phycobilin and porphyrin	B	Biosynthesis of cofactors, prosthetic groups, and carriers	36.932	0.850413	1.19694	1.08715	0.865492	0.0842168	0.0504477	0.0882054	0.0610463	12	48	0.847563	0.0040809	0.043143	0.982577	1.38296	1.25611	-0.0253578	0.467758	0.328964	0.917097	1.15843	0.973654	0.950822	0.73161	1.26821	1.18872	0.811463	0.902532	1.16419	1.09909	0.834192
slr0506	light-dependent NADPH-protochlorophyllide oxidoreductase	B3	Cobalamin, heme, phycobilin and porphyrin	B	Biosynthesis of cofactors, prosthetic groups, and carriers	57.764	0.638433	1.77437	0.767522	0.819672	0.0253159	0.0219289	0.110708	0.0775566	22	167	0.0347911	7.4414e-05	0.614332	0.778888	2.16473	0.936377	-0.360512	1.11419	-0.0948386	0.673556	1.8032	0.632247	0.890998	0.614862	1.76987	0.903423	0.71185	0.626881	1.75005	0.766896	0.856169
slr0525	Mg-protoporphyrin IX methyl transferase	B3	Cobalamin, heme, phycobilin and porphyrin	B	Biosynthesis of cofactors, prosthetic groups, and carriers	28.261	1.21733	0.730024	0.727999	1.32464	0.165662	0.127666	0.0967723	0.12941	6	9	0.510279	0.00983731	0.00641997	0.918987	0.55111	0.549581	-0.121883	-0.859589	-0.863597	1.0026	0.860906	0.737425	1.39907	1.40584	0.556878	0.605046	1.43223	1.24355	0.77229	0.841526	1.14264
slr0536	uroporphyrinogen decarboxylase	B3	Cobalamin, heme, phycobilin and porphyrin	B	Biosynthesis of cofactors, prosthetic groups, and carriers	48	0.856744	1.18848	1.03879	0.915984	0.0972046	0.0169091	0.120491	0.0757096	17	129	0.533846	0.00766378	0.289321	0.935326	1.29749	1.13407	-0.0964582	0.375727	0.181509	0.80136	1.20794	0.978795	1.0119	0.775475	1.19079	1.20691	0.826825	0.993397	1.16672	0.930664	0.909223
slr0618	cobyric acid synthase	B3	Cobalamin, heme, phycobilin and porphyrin	B	Biosynthesis of cofactors, prosthetic groups, and carriers	3.226	1.76049	0.702133	0.578925	0.958454	0.150041	0.00458899	0.222615	0.0679853	2	2	0.0396884	0.0639643	0.244562	1.8368	0.732568	0.60402	0.877193	-0.448965	-0.727332					1.91053	0.706722	0.35631	1.02644	1.61045	0.697544	0.801541	0.890469
slr0772	light-independent protochlorophyllide reductase subunit ChlB	B3	Cobalamin, heme, phycobilin and porphyrin	B	Biosynthesis of cofactors, prosthetic groups, and carriers	8.268	1.31763	1.06195	0.573101	1.04731	0.329432	0.176629	0.196084	0.0571596	3	6	0.316671	0.916573	0.0304006	1.2581	1.01398	0.54721	0.331252	0.0200273	-0.869833	1.02985	1.27609	0.727254	0.966805	1.77882	0.843503	0.296397	1.08128	1.14422	1.06627	0.695651	1.09385
slr0839	ferrochelatase	B3	Cobalamin, heme, phycobilin and porphyrin	B	Biosynthesis of cofactors, prosthetic groups, and carriers	26.357	0.667488	1.3014	1.2209	0.810219	0.0255363	0.0401498	0.0424992	0.0397157	8	50	0.0128987	0.000250982	0.000565367	0.823836	1.60623	1.50687	-0.279571	0.683676	0.591556	0.686425	1.26943	1.19059	0.853559	0.68465	1.27674	1.281	0.75761	0.631389	1.35802	1.1911	0.819489
slr1030	magnesium protoporphyrin IX chelatase subunit I	B3	Cobalamin, heme, phycobilin and porphyrin	B	Biosynthesis of cofactors, prosthetic groups, and carriers	53.221	1.00583	1.11537	0.980532	0.89826	0.144725	0.0971756	0.0826477	0.00709011	25	108	0.353003	0.0344701	0.233372	1.11976	1.24171	1.09159	0.163186	0.312323	0.126432	1.20672	1.00965	0.876275	0.907352	0.871447	1.24427	0.986903	0.897375	0.939334	1.09219	1.07842	0.890053
slr1055	magnesium protoporphyrin IX chelatase subunit H	B3	Cobalamin, heme, phycobilin and porphyrin	B	Biosynthesis of cofactors, prosthetic groups, and carriers	25.244	1.01914	1.01818	0.837667	1.12501	0.0334427	0.054739	0.0217017	0.042442	24	65	0.0502957	0.0946314	0.00103898	0.9059	0.905046	0.744588	-0.142576	-0.143938	-0.425486	1.00685	1.00579	0.807599	1.17976	0.985738	1.09056	0.847368	1.07634	1.06484	0.958205	0.858032	1.11892
slr1368	precorrin decarbocylase	B3	Cobalamin, heme, phycobilin and porphyrin	B	Biosynthesis of cofactors, prosthetic groups, and carriers	38.326	0.972314	0.833275	1.18389	1.01052	0.160376	0.0858581	0.0198071	0.0993381	10	31	0.78879	0.128884	0.0727182	0.962193	0.824601	1.17157	-0.055602	-0.278232	0.228442	0.958157	0.811062	1.16937	1.06141	0.783356	0.947761	1.17041	1.09847	1.17543	0.741002	1.2119	0.871672
SLR1467	precorrin isomerase	B3	Cobalamin, heme, phycobilin and porphyrin	B	Biosynthesis of cofactors, prosthetic groups, and carriers	16.216	1.20291	0.88002	0.872012	1.04506	0.215931	0.153855	0.136023	0.168884	2	4	0.461139	0.364722	0.322201	1.15105	0.842079	0.834417	0.202952	-0.247972	-0.261159	1.18852	1.08181	0.805814	0.923862	0.945945	0.708641	1.06153	1.28388	1.47428	0.84961	0.748693	0.92742
SLR1742	probable cobyric acid synthase	B3	Cobalamin, heme, phycobilin and porphyrin	B	Biosynthesis of cofactors, prosthetic groups, and carriers	48.828	0.976741	0.912575	1.06811	1.04257	0.18716	0.067617	0.0379414	0.0836764	9	17	0.673295	0.162651	0.714303	0.936857	0.87531	1.02449	-0.0940999	-0.192134	0.0349128	0.847783	0.963127	1.07952	1.10957	0.841045	0.957594	1.10781	1.09355	1.2414	0.817003	1.017	0.924599
slr1777	magnesium protoporphyrin IX chelatase subunit D	B3	Cobalamin, heme, phycobilin and porphyrin	B	Biosynthesis of cofactors, prosthetic groups, and carriers	21.45	1.047	1.09375	1.0072	0.852051	0.100184	0.0504879	0.126079	0.0780123	10	16	0.0956717	0.0212328	0.213012	1.2288	1.28367	1.18208	0.297252	0.360275	0.241332	1.15248	1.08067	0.886185	0.880661	0.912342	1.16108	1.18111	0.745469	1.07618	1.0395	0.954293	0.930023
slr1784	biliverdin reductase	B3	Cobalamin, heme, phycobilin and porphyrin	B	Biosynthesis of cofactors, prosthetic groups, and carriers	27.744	1.11741	0.89725	1.11572	0.869623	0.224525	0.00885294	0.195213	0.0473281	8	20	0.201429	0.46263	0.158195	1.28494	1.03177	1.28299	0.361697	0.04512	0.359511	1.13986	0.908627	1.03479	0.916719	0.831887	0.896087	1.38476	0.887261	1.38048	0.887035	0.927596	0.804887
slr1879	precorrin-2 methyltransferase	B3	Cobalamin, heme, phycobilin and porphyrin	B	Biosynthesis of cofactors, prosthetic groups, and carriers	14.463	1.52956	0.80316	0.687482	0.979802	0.331489	0.140999	0.302217	0.100965	2	3	0.0882662	0.223158	0.264256	1.56109	0.819716	0.701654	0.642551	-0.286804	-0.511169	1.11278	1.00251	0.91497	0.969744	1.92382	0.707613	0.260385	1.10818	1.55207	0.699361	0.88709	0.861481
slr1887	porphobilinogen deaminase (hydroxymethylbilane synthase, preuroporphyrinogen synthase)	B3	Cobalamin, heme, phycobilin and porphyrin	B	Biosynthesis of cofactors, prosthetic groups, and carriers	70	0.808556	1.12926	1.11918	0.943001	0.16437	0.0675622	0.0830987	0.014149	33	227	0.313311	0.0188413	0.041731	0.857429	1.19752	1.18683	-0.221911	0.260052	0.247109	1.04019	1.03372	1.0029	0.923198	0.675811	1.17675	1.19206	0.955388	0.709671	1.17733	1.16258	0.950416
SLL0868	lipoic acid synthetase	B4	Lipoate	B	Biosynthesis of cofactors, prosthetic groups, and carriers	11.881	1.47333	0.850128	0.650299	1.02625	0.408917	0.165654	0.345983	0.0712205	3	4	0.202364	0.239332	0.20674	1.43564	0.828385	0.633666	0.521697	-0.271627	-0.658205	1.00657	1.08262	0.925234	0.985573	2.00238	0.708924	0.162311	1.12638	1.41102	0.758841	0.863351	0.966787
SLR1598	lipoic acid synthetase	B4	Lipoate	B	Biosynthesis of cofactors, prosthetic groups, and carriers	24.913	1.06082	1.06738	0.790855	1.08095	0.0816272	0.0488018	0.0407283	0.115839	6	11	0.850575	0.886081	0.0288064	0.981376	0.98745	0.731631	-0.027122	-0.0182205	-0.450812	1.1683	1.10501	0.792236	0.934457	1.04354	0.998462	0.740296	1.2177	0.970608	1.09868	0.840031	1.09068
sll0603	menaquinone biosynthesis protein MenD	B5	Menaquinone and ubiquinone	B	Biosynthesis of cofactors, prosthetic groups, and carriers	7.227	1.44263	0.745477	0.830133	0.981759	0.157856	0.0302083	0.0372624	0.0903858	3	4	0.126816	0.131371	0.261077	1.46944	0.759328	0.845556	0.555262	-0.397206	-0.242027					1.28478	0.775685	0.867395	1.07214	1.60049	0.715268	0.79287	0.891373
sll1127	1,4-dihydroxy-2-naphthoate synthase	B5	Menaquinone and ubiquinone	B	Biosynthesis of cofactors, prosthetic groups, and carriers	46.545	1.03042	1.18006	0.866538	0.922981	0.0332846	0.0682956	0.0398861	0.0579014	11	41	0.0852495	0.0153423	0.319667	1.11641	1.27853	0.938847	0.158862	0.354488	-0.0910373	1.05224	1.09624	0.875086	0.976439	0.98339	1.26352	0.91055	0.842535	1.05563	1.18042	0.813978	0.949968
slr0611	solanesyl diphosphate synthase	B5	Menaquinone and ubiquinone	B	Biosynthesis of cofactors, prosthetic groups, and carriers	30.031	1.2666	0.90718	0.906848	0.919372	0.193756	0.0650603	0.15476	0.0457829	8	18	0.0692082	0.83902	0.917899	1.37768	0.986739	0.986378	0.462241	-0.01926	-0.0197876	1.04615	0.959328	1.06534	0.929184	1.51776	0.815457	0.696887	0.969891	1.23588	0.946754	0.95832	0.859041
slr1099	3-octaprenyl-4-hydroxybenzoate carboxy-lyase	B5	Menaquinone and ubiquinone	B	Biosynthesis of cofactors, prosthetic groups, and carriers	34.466	0.935331	0.730278	1.52457	0.809825	0.0613038	0.112561	0.174508	0.0152815	7	22	0.0483503	0.378069	0.0044779	1.15498	0.901773	1.88259	0.207867	-0.149164	0.912718	1.02091	0.887023	1.27788	0.814188	0.904577	0.627856	1.64159	0.825974	0.880509	0.675955	1.65422	0.789313
sll1536	molybdopterin biosynthesis MoeB protein	B6	Molybdopterin	B	Biosynthesis of cofactors, prosthetic groups, and carriers	51.786	0.726706	1.3034	0.806268	1.16362	0.0411199	0.12165	0.0194101	0.0781812	24	197	0.00219818	0.243407	0.003295	0.62452	1.12013	0.692895	-0.679179	0.163661	-0.529292	0.761743	1.13271	0.833564	1.27198	0.749382	1.37011	0.790102	1.0904	0.668993	1.40738	0.795138	1.12849
slr0900	molybdopterin biosynthesis MoeA protein	B6	Molybdopterin	B	Biosynthesis of cofactors, prosthetic groups, and carriers	8.974	1.23443	0.759608	0.992479	1.01349	0.290525	0.0934392	0.318829	0.121743	2	4	0.55568	0.239896	0.956519	1.218	0.749501	0.979274	0.284517	-0.415998	-0.0302161	0.943903	0.853047	1.31131	0.891742	1.52495	0.666169	0.67365	1.13523
SSR1527	probable molybdopterin [MPT] converting factor, subunit 1	B6	Molybdopterin	B	Biosynthesis of cofactors, prosthetic groups, and carriers	23.457	1.35748	0.777054	0.807199	1.05827	0.497616	0.153808	0.47096	0.0720315	2	3	0.447388	0.079241	0.497532	1.28274	0.734271	0.762757	0.359231	-0.445615	-0.390705	0.994815	0.987631	1.01808	0.999474	2.06111	0.62456	0.154628	1.15971	1.01652	0.718972	1.24889	1.01562
SLL0250	pantothenate metabolism flavoprotein	B7	Pantothenate	B	Biosynthesis of cofactors, prosthetic groups, and carriers	25.373	1.22767	1.11886	0.64697	1.0065	0.0805663	0.0621098	0.165637	0.141501	7	18	0.127127	0.361915	0.079906	1.21975	1.11164	0.642794	0.286586	0.152689	-0.637571	1.1689	1.08239	0.806025	0.942688	1.17253	1.2063	0.418515	1.20266	1.34159	1.06789	0.716369	0.874144
sll0892	aspartate 1-decarboxylase	B7	Pantothenate	B	Biosynthesis of cofactors, prosthetic groups, and carriers	24.828	1.1674	1.03769	0.861956	0.93295	0	0	0	0	2	2				1.2513	1.11227	0.923903	0.323429	0.153506	-0.114186	1.1674	1.03769	0.861956	0.93295
sll1249	pantothenate synthetase/cytidylate kinase	B7	Pantothenate	B	Biosynthesis of cofactors, prosthetic groups, and carriers	29.825	0.861316	0.848072	1.24266	1.04795	0.0453176	0.0328103	0.0650346	0.0407807	11	32	0.0123557	0.00569003	0.0230194	0.821905	0.809267	1.1858	-0.282956	-0.305313	0.245863	0.799754	0.837994	1.28914	1.07312	0.907529	0.813886	1.28816	0.990428	0.876665	0.892336	1.15069	1.08031
slr0526	3-methyl-2-oxobutanoate hydroxymethyltransferase	B7	Pantothenate	B	Biosynthesis of cofactors, prosthetic groups, and carriers	21.154	0.890511	0.987075	1.20671	0.915703	0.158782	0.0795134	0.0938898	0.110091	6	32	0.862677	0.498616	0.0466623	0.972489	1.07794	1.3178	-0.0402468	0.108279	0.398129	1.11175	0.877293	1.19649	0.814474	0.746602	1.06305	1.32647	0.863875	0.813183	1.02088	1.09717	1.06876
sll0660	pyridoxal phosphate biosynthetic protein PdxA	B8	Pyridoxine	B	Biosynthesis of cofactors, prosthetic groups, and carriers	26.648	1.05463	0.853226	1.21742	0.874725	0.0682978	0.0409173	0.0668604	0.018722	6	31	0.022907	0.536283	0.00221566	1.20567	0.975422	1.39177	0.269836	-0.0359019	0.476924	1.02559	0.910949	1.16418	0.899277	0.989371	0.827886	1.31171	0.871032	1.14893	0.820843	1.17636	0.853866
sll1440	pyridoxamine 5'-phosphate oxidase	B8	Pyridoxine	B	Biosynthesis of cofactors, prosthetic groups, and carriers	32.174	1.09549	0.763981	1.1238	1.01673	0.0135646	0.0748572	0.161619	0.0860573	8	21	0.270219	0.0350557	0.454723	1.07746	0.75141	1.10531	0.107638	-0.412328	0.144452	1.08562	0.663357	1.33764	0.913382	1.11467	0.785803	1.08679	1.01274	1.08617	0.842781	0.946981	1.12406
slr1779	pyridoxal phosphate biosynthetic protein PdxJ	B8	Pyridoxine	B	Biosynthesis of cofactors, prosthetic groups, and carriers	67.635	1.34926	0.995167	0.701893	0.953683	0.0448877	0.113516	0.0584544	0.115162	14	84	0.010609	0.735106	0.0509969	1.41479	1.0435	0.735981	0.500585	0.0614294	-0.442259	1.28629	0.849906	0.747489	1.11632	1.38771	1.00861	0.738811	0.864873	1.37378	1.12699	0.619378	0.879858
sll0300	riboflavin synthase alpha chain	B9	Riboflavin	B	Biosynthesis of cofactors, prosthetic groups, and carriers	10.177	1.14719	0.856712	1.13024	0.865853	0.0408554	0.120306	0.229386	0.0903426	2	7	0.0159596	0.935654	0.203955	1.32493	0.989443	1.30535	0.405912	-0.0153122	0.384437	1.16158	1.0254	0.845686	0.967341	1.18846	0.791592	1.13762	0.882326	1.09154	0.753148	1.40742	0.747894
sll1282	riboflavin synthase beta subunit	B9	Riboflavin	B	Biosynthesis of cofactors, prosthetic groups, and carriers	64.634	1.27382	0.887249	0.951649	0.887281	0.120537	0.0669242	0.0444348	0.0220747	7	27	0.0111522	0.999518	0.140463	1.43564	0.999964	1.07254	0.521699	-5.20738e-05	0.101038	1.28298	0.862988	0.984892	0.869143	1.12183	0.978606	0.98121	0.918355	1.41666	0.820154	0.888844	0.874346
sll1894	riboflavin biosynthesis protein RibA	B9	Riboflavin	B	Biosynthesis of cofactors, prosthetic groups, and carriers	22.122	1.15469	0.947514	0.962663	0.935134	0.0534785	0.0493823	0.0118718	0.0095502	13	39	0.00463551	0.745321	0.0629575	1.23478	1.01324	1.02944	0.304259	0.018974	0.0418576	1.21842	0.898964	0.946351	0.936261	1.08756	1.01526	0.974261	0.922915	1.15808	0.928314	0.967378	0.946226
slr0066	riboflavin biosynthesis protein RibD	B9	Riboflavin	B	Biosynthesis of cofactors, prosthetic groups, and carriers	16.033	1.24941	0.933412	0.920085	0.897097	0.20469	0.164145	0.0392584	0.00128622	4	10	0.227365	0.845447	0.617629	1.39272	1.04048	1.02562	0.477906	0.0572498	0.0365023	1.04472	1.09756	0.959343	0.898384					1.4541	0.769267	0.880826	0.895811
slr1882	riboflavin biosynthesis protein RibF	B9	Riboflavin	B	Biosynthesis of cofactors, prosthetic groups, and carriers	6.39	1.17334	0.813034	1.15062	0.863005	0.141461	0.0973944	0.10213	0.0403926	2	5	0.0406085	0.539411	0.0207711	1.3596	0.942097	1.33327	0.443181	-0.0860529	0.414972	1.0228	0.942896	1.19751	0.836791	1.1345	0.787858	1.24549	0.832158	1.36272	0.708348	1.00887	0.920066
SLL1550	probable porin; major outer membrane protein	C1	Membranes, lipoproteins, and porins	C	Cell envelope	18.75	1.11198	0.791407	1.2944	0.802218	0.0803413	0.084056	0.199777	0.148334	7	44	0.060251	0.932852	0.0489441	1.38613	0.986523	1.61352	0.47106	-0.0195759	0.690215	1.19754	0.673011	1.24416	0.885295	1.00445	0.84139	1.56029	0.593862	1.13394	0.859819	1.07874	0.927498
SLR0042	probable porin; major outer membrane protein	C1	Membranes, lipoproteins, and porins	C	Cell envelope	29.861	1.16299	1.04025	0.83936	0.957402	0.138788	0.281968	0.385895	0.220542	11	66	0.327032	0.759854	0.726293	1.21473	1.08653	0.876706	0.280638	0.119733	-0.189836	1.35334	0.730026	1.07413	0.842498	1.10925	0.978382	1.14863	0.763745	1.02637	1.41234	0.295319	1.26596
SLR0993	putative peptidase	C1	Membranes, lipoproteins, and porins	C	Cell envelope	6.014	0.576102	0.938276	0.447533	1.03809	0.576102	0.152071	0.447533	0.128436	3	3		0.665812		0.554964	0.90385	0.431112	-0.849533	-0.145845	-1.21386	0	1.09035	0	0.909653	1.1522	0.786205	0.895066	1.16652
SLR1227	chloroplastic outer envelope membrane protein homolog	C1	Membranes, lipoproteins, and porins	C	Cell envelope	20.441	0.759478	0.93402	1.22254	1.08397	0.0607331	0.0691267	0.210099	0.169735	14	42	0.0636037	0.311636	0.508294	0.700646	0.861668	1.12783	-0.513241	-0.214796	0.173555	0.823873	0.915979	1.0656	1.19455	0.776501	0.859832	1.5195	0.844167	0.678059	1.02625	1.08251	1.21318
SLR1272	probable porin; major outer membrane protein	C1	Membranes, lipoproteins, and porins	C	Cell envelope	46.063	0.884252	0.774391	1.23238	1.10897	0.0148295	0.0595095	0.203967	0.172325	12	55	0.140018	0.0603398	0.549023	0.797362	0.698296	1.11128	-0.326694	-0.518089	0.152227	0.872519	0.735517	1.10554	1.28642	0.875066	0.729186	1.52016	0.875584	0.905173	0.858471	1.07144	1.16491
SLR1841	probable porin; major outer membrane protein	C1	Membranes, lipoproteins, and porins	C	Cell envelope	36.19	1.09334	0.803221	1.2224	0.881031	0.178189	0.249879	0.181666	0.109713	21	503	0.224646	0.70741	0.085272	1.24098	0.911683	1.38747	0.311482	-0.133396	0.472457	1.32773	0.519078	1.20238	0.950812	1.0563	0.763341	1.45423	0.726126	0.896001	1.12724	1.0106	0.966155
SLR1908	probable porin; major outer membrane protein	C1	Membranes, lipoproteins, and porins	C	Cell envelope	53.299	0.83246	0.896966	1.2189	1.05167	0.148547	0.111337	0.186101	0.17854	31	282	0.25285	0.357144	0.41102	0.791557	0.852894	1.15901	-0.337234	-0.229561	0.212894	0.923914	0.877112	1.04583	1.15314	0.950521	0.771622	1.47715	0.800707	0.622945	1.04216	1.13372	1.20117
SLL0016	probable membrane-bound lytic transglycosylase A	C2	Murein sacculus and peptidoglycan	C	Cell envelope	31.854	1.05549	1.11884	0.837126	0.988549	0.0577036	0.0858253	0.0488019	0.0438214	11	22	0.261453	0.128439	0.0309363	1.06771	1.1318	0.846823	0.0945216	0.178618	-0.239868	0.990459	1.16196	0.903026	0.944555	1.0453	1.19554	0.786419	0.972746	1.1307	0.999022	0.821933	1.04835
SLL0828	putative amidase	C2	Murein sacculus and peptidoglycan	C	Cell envelope	26.482	0.898895	0.918496	1.20656	0.976044	0.0563243	0.074984	0.145977	0.023261	11	41	0.147878	0.358458	0.0920927	0.920957	0.941039	1.23618	-0.118794	-0.0876731	0.305886	0.896941	0.968522	1.13187	1.00267	0.83091	0.812508	1.41058	0.945999	0.968835	0.974458	1.07724	0.979467
SLL0899	UDP-N-acetylglucosamine pyrophosphorylase	C2	Murein sacculus and peptidoglycan	C	Cell envelope	33.991	0.914559	1.05596	0.884656	1.14483	0.0765981	0.034668	0.114391	0.0346844	13	34	0.0179492	0.0624418	0.0369987	0.79886	0.922369	0.77274	-0.323985	-0.116583	-0.371945	0.993342	1.08451	0.73018	1.19197	0.810779	1.0762	1.0035	1.10952	0.939555	1.00716	0.92029	1.13299
sll2010	UDP-N-acetylmuramoylalanine--D-glutamate ligase	C2	Murein sacculus and peptidoglycan	C	Cell envelope	48.894	1.2458	1.02606	0.812324	0.91581	0.0195941	0.0828277	0.0722992	0.00833734	17	51	2.56513e-05	0.134364	0.114679	1.36033	1.12039	0.887001	0.443956	0.163998	-0.172993	1.2374	0.928822	0.910005	0.923778	1.27287	1.01812	0.789649	0.919352	1.22714	1.13124	0.737319	0.9043
slr0017	UDP-N-acetylglucosamine 1-carboxyvinyltransferase	C2	Murein sacculus and peptidoglycan	C	Cell envelope	14.84	1.15342	0.942083	0.840853	1.06365	0.20014	0.135761	0.06177	0.118055	8	22	0.613879	0.393397	0.0772591	1.0844	0.885709	0.790536	0.11689	-0.175096	-0.339096	0.897065	1.0492	0.829979	1.22376	1.17768	1.02651	0.771226	1.02458	1.3855	0.750536	0.921354	0.942608
slr0191	amidase enhancer, periplasmic protein	C2	Murein sacculus and peptidoglycan	C	Cell envelope	23.551	1.20877	0.976796	0.782511	1.03193	0.043927	0.0143907	0.0395298	0.0495317	10	24	0.0194761	0.20518	0.0051035	1.17137	0.946575	0.758302	0.228198	-0.0792105	-0.399156	1.14982	0.986364	0.791023	1.07279	1.22127	0.987567	0.730406	1.06076	1.25522	0.956456	0.826105	0.962223
slr0528	UDP-N-acetylmuramoylalanyl-D-glutamate--2, 6-diaminopimelate ligase	C2	Murein sacculus and peptidoglycan	C	Cell envelope	40.594	0.881931	0.994784	0.903619	1.21967	0.100526	0.0493691	0.10176	0.140961	13	37	0.0509162	0.100282	0.0619205	0.723092	0.81562	0.740874	-0.467749	-0.294031	-0.4327	1.02283	0.937539	0.93768	1.10195	0.795103	1.05802	1.00768	1.1392	0.827857	0.988792	0.765499	1.41785
SLR0534	probable transglycosylase	C2	Murein sacculus and peptidoglycan	C	Cell envelope	30.579	0.869953	0.997803	1.22251	0.909734	0.0988324	0.045273	0.0984655	0.0622128	20	55	0.655163	0.180815	0.0191407	0.956272	1.09681	1.34381	-0.0645073	0.133311	0.426331	1.00495	0.95749	1.12717	0.910397	0.833831	0.974883	1.35808	0.833209	0.771081	1.06104	1.18229	0.985595
SLR0624	UDP-N-acetylglucosamine 2-epimerase	C2	Murein sacculus and peptidoglycan	C	Cell envelope	24.259	0.848941	0.874296	1.41186	0.864905	0.108509	0.0700964	0.188562	0.0304345	7	23	0.85099	0.870474	0.0154791	0.981542	1.01086	1.63238	-0.0268785	0.0155796	0.706981	0.943435	0.973348	1.19216	0.891061	0.696982	0.828196	1.6526	0.822225	0.906404	0.821344	1.39082	0.88143
SLR0646	probable D-alanyl-D-alanine carboxypeptidase	C2	Murein sacculus and peptidoglycan	C	Cell envelope	15.432	1.17439	0.843431	0.982979	0.999204	0.115133	0.124431	0.0968497	0.0298345	6	15	0.105663	0.160244	0.831971	1.17532	0.844103	0.983762	0.233055	-0.244509	-0.0236191	1.10343	1.00764	0.913579	0.975352	1.33678	0.706534	0.915417	1.04127	1.08295	0.816124	1.11994	0.98099
SLR0891	N-acetylmuramoyl-L-alanine amidase	C2	Murein sacculus and peptidoglycan	C	Cell envelope	21.997	0.968114	0.978032	1.07794	0.97591	0.0804142	0.0394385	0.0123603	0.078795	11	26	0.926703	0.974462	0.144682	0.992012	1.00217	1.10455	-0.0115706	0.0031336	0.143463	0.859794	0.959119	1.09538	1.0857	0.992278	1.03293	1.07027	0.904522	1.05227	0.942048	1.06818	0.937503
SLR0938	probable UDP-N-acetylmuramyl tripeptide synthetase	C2	Murein sacculus and peptidoglycan	C	Cell envelope	34.858	0.843556	0.931906	1.29297	0.931568	0.0940208	0.0671289	0.0585273	0.0875602	10	32	0.387514	0.996754	0.00832229	0.905523	1.00036	1.38795	-0.143177	0.000522783	0.472956	0.711259	0.891838	1.37428	1.02262	0.921239	1.02647	1.23892	0.813362	0.89817	0.877406	1.2657	0.958723
slr1351	UDP-N-acetylmuramoylalanyl-D-glutamyl-2 6-diaminopimelate--D-alanyl-D-alanine ligase	C2	Murein sacculus and peptidoglycan	C	Cell envelope	33.48	1.05887	1.16172	0.56153	1.21789	0.304754	0.290871	0.153552	0.142893	16	79	0.540632	0.818425	0.0114636	0.869432	0.953878	0.461069	-0.201855	-0.0681227	-1.11694	1.48984	0.753038	0.697557	1.05956	0.846117	1.32548	0.640111	1.18829	0.840646	1.40663	0.346921	1.4058
slr1423	UDP-N-acetylmuramate-alanine ligase	C2	Murein sacculus and peptidoglycan	C	Cell envelope	18.218	1.28873	0.881476	0.78622	1.04357	0.0944014	0.0502081	0.15845	0.0953439	7	24	0.061061	0.100506	0.120434	1.23493	0.844674	0.753396	0.304429	-0.243534	-0.40852	1.16082	0.880646	0.936947	1.02159	1.31959	0.943378	0.567258	1.16977	1.38579	0.820403	0.854456	0.93935
slr1656	UDP-N-acetylglucosamine--N-acetylmuramyl-(pentapeptide) pyrophosphoryl -undecaprenol N-acetylglucosamine transferase	C2	Murein sacculus and peptidoglycan	C	Cell envelope	12.129	1.35724	0.939774	0.730745	0.972245	0.233428	0.0746545	0.161315	0.0771381	3	20	0.091152	0.690843	0.128742	1.39598	0.966603	0.751606	0.481281	-0.0490053	-0.411951	1.05669	1.03876	0.828308	1.07625	1.62578	0.922094	0.503372	0.948758	1.38924	0.858472	0.860556	0.891729
slr1744	N-acetylmuramoyl-L-alanine amidase, periplasmic protein	C2	Murein sacculus and peptidoglycan	C	Cell envelope	39.908	0.730142	0.96543	1.12322	1.18121	0.03538	0.0437812	0.063254	0.0344964	21	147	0.000207666	0.00541745	0.318605	0.618133	0.817326	0.950911	-0.69401	-0.291017	-0.0726177	0.779673	0.939833	1.05059	1.2299	0.711514	0.929404	1.20476	1.15432	0.699241	1.02705	1.11431	1.15939
SLR1874	D-alanine--D-alanine ligase	C2	Murein sacculus and peptidoglycan	C	Cell envelope	37.006	1.04732	0.967659	0.931221	1.0538	0.0608403	0.0424681	0.0125956	0.0430409	15	53	0.907937	0.114167	0.0180603	0.993842	0.918253	0.883676	-0.00891122	-0.123037	-0.178411	1.10733	0.909513	0.943931	1.03922	0.963914	1.00975	0.914058	1.11227	1.0707	0.983711	0.935675	1.00992
slr1924	D-alanyl-D-alanine carboxypeptidase, periplasmic protein	C2	Murein sacculus and peptidoglycan	C	Cell envelope	6.75	1.34295	0.958241	0.781267	0.917541	0.025448	0.00788632	0.000430816	0.0329035	2	3	0.00942579	0.352104	0.0536584	1.46364	1.04436	0.851479	0.549562	0.0626154	-0.231957	1.3175	0.950355	0.781698	0.950445					1.3684	0.966127	0.780836	0.884638
SLL0083	phosphoheptose isomerase	C3	Surface polysaccharides, lipopolysaccharides and antigens	C	Cell envelope	32.474	1.64875	0.784067	0.60257	0.964615	0.270765	0.1072	0.335455	0.135391	3	6	0.0330272	0.213342	0.229883	1.70923	0.812829	0.624674	0.773347	-0.298976	-0.678825	1.33784	0.935328	0.876796	0.850041	1.99778	0.717262	0.130203	1.15476	1.61063	0.69961	0.80071	0.889045
sll0207	glucose-1-phosphate thymidylyltransferase	C3	Surface polysaccharides, lipopolysaccharides and antigens	C	Cell envelope	45.038	1.01556	0.763058	1.22223	0.999157	0.112499	0.0598455	0.0248254	0.115409	13	58	0.892533	0.0620869	0.0556686	1.01641	0.763702	1.22326	0.0234881	-0.388918	0.290731	1.17004	0.763318	1.19094	0.875707	0.905359	0.689633	1.25166	1.15334	0.971276	0.836223	1.22408	0.96842
SLL0379	acyl-[acyl-carrier-protein]--UDP-N-acetylglucosamine o-acyltransferase	C3	Surface polysaccharides, lipopolysaccharides and antigens	C	Cell envelope	31.525	0.78093	0.942395	1.13777	1.1389	0.0904305	0.0140276	0.0594399	0.039278	8	40	0.00681589	0.00263568	0.983195	0.685686	0.827459	0.999009	-0.544379	-0.27324	-0.00143074	0.867715	0.960569	1.06376	1.10796	0.818886	0.92642	1.14027	1.11442	0.656188	0.940197	1.20929	1.19432
SLL0380	probable glycosyltransferase	C3	Surface polysaccharides, lipopolysaccharides and antigens	C	Cell envelope	9.589	1.38443	0.863676	0.861695	0.890198	0	0	0	0	2	2				1.5552	0.970207	0.967981	0.637096	-0.0436349	-0.0469487									1.38443	0.863676	0.861695	0.890198
SLL1213	GDP-fucose synthetase	C3	Surface polysaccharides, lipopolysaccharides and antigens	C	Cell envelope	56.731	0.627752	0.842992	1.44924	1.08002	0.10485	0.0061055	0.136655	0.0688048	20	92	0.00698199	0.00832238	0.0269588	0.581241	0.780533	1.34186	-0.782792	-0.357469	0.424233	0.762779	0.847536	1.2581	1.13158	0.613305	0.834361	1.56956	0.982775	0.507173	0.847078	1.52005	1.1257
sll1395	dTDP-6-deoxy-L-mannose-dehydrogenase	C3	Surface polysaccharides, lipopolysaccharides and antigens	C	Cell envelope	35	1.14871	0.868106	0.944019	1.03917	0.176501	0.0020299	0.134973	0.0781835	7	30	0.467228	0.0364632	0.436986	1.10542	0.835388	0.90844	0.144589	-0.259481	-0.138536	1.18242	0.869673	0.997153	0.950749	1.34604	0.869407	0.758679	1.02588	0.917664	0.86524	1.07623	1.14087
SLL1457	probable glycosyltransferase	C3	Surface polysaccharides, lipopolysaccharides and antigens	C	Cell envelope	11.95	1.47299	0.895628	0.665253	0.966131	0.335841	0.0888258	0.364259	0.100254	3	5	0.110294	0.497991	0.32305	1.52462	0.927025	0.688574	0.608453	-0.10932	-0.538316	1.11813	0.910066	1.07188	0.899928	1.9238	0.780341	0.188047	1.10781	1.37703	0.996477	0.735832	0.890656
SLL1508	UDP-3-0-acyl N-acetylglcosamine deacetylase	C3	Surface polysaccharides, lipopolysaccharides and antigens	C	Cell envelope	51.087	1.09301	0.949291	0.908798	1.0489	0.0503262	0.00784161	0.0764947	0.0647053	9	18	0.489091	0.0967443	0.119128	1.04205	0.905032	0.866427	0.0594235	-0.143959	-0.206849	1.02184	0.960218	0.964091	1.05385	1.12884	0.942188	0.961676	0.967296	1.12835	0.945466	0.800627	1.12556
SLR0015	lipid A disaccharide synthase	C3	Surface polysaccharides, lipopolysaccharides and antigens	C	Cell envelope	31.98	0.922033	0.932753	1.18306	0.962158	0.19978	0.103868	0.213749	0.102845	10	32	0.813068	0.790152	0.258221	0.958296	0.969439	1.22959	-0.0614562	-0.0447784	0.298172	1.18546	0.920738	1.07327	0.820532	0.701865	0.811975	1.48186	1.0043	0.878776	1.06555	0.994033	1.06164
SLR0583	similar to GDP-fucose synthetase	C3	Surface polysaccharides, lipopolysaccharides and antigens	C	Cell envelope	39.032	1.26271	0.990541	0.833634	0.913119	0.140824	0.116318	0.0264836	0.0582496	10	39	0.0315507	0.447347	0.153803	1.38285	1.08479	0.912952	0.467644	0.117415	-0.131389	1.422	0.837631	0.801589	0.938783	1.07954	1.11952	0.832866	0.968077	1.28658	1.01447	0.866447	0.832496
slr0809	dTDP-glucose 4,6-dehydratase	C3	Surface polysaccharides, lipopolysaccharides and antigens	C	Cell envelope	61.89	1.25995	0.839959	0.854534	1.04555	0.178751	0.0459435	0.0240317	0.148064	16	58	0.2615	0.133976	0.14608	1.20506	0.803362	0.817303	0.269102	-0.315878	-0.291057	1.45606	0.782054	0.857013	0.904871	1.30004	0.894436	0.823941	0.98158	1.02375	0.843386	0.882649	1.25021
slr0836	dTDP-glucose 4,6-dehydratase	C3	Surface polysaccharides, lipopolysaccharides and antigens	C	Cell envelope	17.544	1.00237	0.871914	1.24175	0.883971	0.11505	0.0342846	0.0641884	0.0965857	5	10	0.32745	0.875941	0.0120344	1.13394	0.986361	1.40474	0.181344	-0.0198127	0.490298	0.996006	0.897643	1.1511	0.955246	1.14635	0.82346	1.28277	0.747422	0.864753	0.89464	1.29136	0.949244
slr0983	glucose-1-phosphate cytidylyltransferase	C3	Surface polysaccharides, lipopolysaccharides and antigens	C	Cell envelope	32.422	1.22363	0.83738	0.955852	0.983136	0.127689	0.0600304	0.0779713	0.00879167	6	12	0.0565486	0.0273396	0.648655	1.24462	0.851743	0.972248	0.315707	-0.231509	-0.0406043	1.04439	0.918046	1.06568	0.971886	1.29428	0.819963	0.892416	0.993346	1.33223	0.77413	0.909459	0.984176
slr0984	CDP-glucose 4,6-dehydratase	C3	Surface polysaccharides, lipopolysaccharides and antigens	C	Cell envelope	36.111	0.81872	0.787785	1.12307	1.27043	0.170254	0.0586877	0.0957391	0.141407	11	34	0.0447256	0.0111758	0.289357	0.644445	0.620095	0.884009	-0.633871	-0.689438	-0.177867	0.595555	0.849858	1.08479	1.4698	1.00858	0.804463	1.02973	1.15722	0.852025	0.709035	1.25468	1.18426
slr0985	dTDP-4-dehydrorhamnose 3,5-epimerase	C3	Surface polysaccharides, lipopolysaccharides and antigens	C	Cell envelope	65.608	0.751195	0.80366	1.49899	0.946156	0.073475	0.0930789	0.0401815	0.0234405	8	40	0.0232713	0.103713	7.34609e-05	0.793944	0.849395	1.58429	-0.332891	-0.235493	0.663839	0.853799	0.676442	1.49101	0.978751	0.685677	0.837992	1.5517	0.924628	0.714109	0.896546	1.45425	0.93509
slr1064	probable glycosyltransferase	C3	Surface polysaccharides, lipopolysaccharides and antigens	C	Cell envelope	10.082	1.63345	0.91919	0.549203	0.898162	0.0456152	0.161601	0.232261	0.0250447	3	5	0.00497149	0.909448	0.273817	1.81866	1.02341	0.611474	0.862872	0.0333874	-0.709637					1.67906	1.08079	0.316942	0.923206	1.58783	0.757588	0.781464	0.873117
SLR1271	probable UDP-N-acetyl-D-mannosaminuronic acid transferase	C3	Surface polysaccharides, lipopolysaccharides and antigens	C	Cell envelope	24.797	1.74822	0.716009	0.533992	1.00178	0.132447	0.00436392	0.258227	0.121416	4	5	0.053348	0.14298	0.242812	1.74512	0.714737	0.533044	0.803324	-0.484515	-0.907674					1.88067	0.720373	0.275765	1.12319	1.61577	0.711645	0.792219	0.880362
slr1615	perosamine synthetase	C3	Surface polysaccharides, lipopolysaccharides and antigens	C	Cell envelope	51.323	0.867093	0.844114	1.09993	1.18886	0.060859	0.0604372	0.0473765	0.0469256	22	107	0.00407479	0.00311131	0.132358	0.729347	0.710019	0.925199	-0.455322	-0.494071	-0.112165	0.781272	0.823341	1.16056	1.23483	0.915647	0.782699	1.09433	1.20733	0.904359	0.926301	1.04491	1.12443
slr1933	dTDP-4-dehydrorhamnose 3,5-epimerase	C3	Surface polysaccharides, lipopolysaccharides and antigens	C	Cell envelope	30.22	1.09154	0.835697	0.9537	1.11907	0.144454	0.122491	0.16733	0.117536	5	27	0.844624	0.0776089	0.316554	0.9754	0.746781	0.852228	-0.0359337	-0.421243	-0.230688	1.25789	0.981423	0.80551	0.955176	1.11105	0.843946	0.868017	1.17699	0.905671	0.681723	1.18757	1.22503
SLL1568	fibrillin	C4	Surface structures	C	Cell envelope	36.634	0.992339	1.15816	0.977971	0.871531	0.10515	0.0204466	0.111696	0.0277607	7	14	0.191281	0.000299442	0.261015	1.13862	1.32888	1.12213	0.187282	0.410211	0.16624	0.850722	1.16507	1.1311	0.853107	1.10243	1.17902	0.867829	0.850719	1.02386	1.13039	0.934983	0.910766
SLR1024	fibrillin	C4	Surface structures	C	Cell envelope	21.127	1.46633	0.850038	0.687655	0.995978	0.120003	0.0564238	0.118194	0.0959169	4	13	0.0123512	0.137248	0.0457184	1.47225	0.853471	0.690432	0.558023	-0.228586	-0.534428	1.58794	0.795773	0.704409	0.911883	1.50804	0.826507	0.53525	1.1302	1.30301	0.927836	0.823307	0.945851
SLR1962	probable extracellular solute-binding protein	C4	Surface structures	C	Cell envelope	32.432	1.13531	0.898807	1.18744	0.778446	0.0773546	0.131471	0.285363	0.128101	11	44	0.0279785	0.406256	0.138129	1.45843	1.15462	1.52539	0.544416	0.207415	0.609182	1.05158	0.730382	1.42068	0.797356	1.11619	0.914818	1.35603	0.612957	1.23815	1.05122	0.785603	0.925025
SLL0169	cell division protein Ftn2 homolog	D1	Cell division	D	Cellular processes	23.81	0.74756	0.936545	1.28498	1.03091	0.184206	0.0542889	0.173452	0.0905063	16	42	0.122609	0.274701	0.140163	0.725143	0.908461	1.24645	-0.463663	-0.138504	0.317824	1.00268	0.864605	1.09376	1.03896	0.574344	0.995741	1.51365	0.916264	0.66566	0.949288	1.24753	1.13752
SLL0202	glucose inhibited division protein	D1	Cell division	D	Cellular processes	8.346	1.33682	0.604536	0.437705	0.620935	0.244869	0.431757	0.335893	0.439258	4	8	0.167795	0.776874	0.229182	2.15292	0.973591	0.704913	1.1063	-0.0386128	-0.504483	1	0	0	0	1.5749	0.981119	0.496722	0.947258	1.43557	0.83249	0.816393	0.915547
SLL0204	glucose inhibited division protein	D1	Cell division	D	Cellular processes	16.886	1.2243	0.946192	0.779194	1.05031	0.208161	0.0546532	0.191583	0.043581	6	14	0.311673	0.102896	0.12275	1.16565	0.900867	0.741868	0.22114	-0.150613	-0.430765	0.965836	1.01889	0.935504	1.07977	1.47557	0.932575	0.509384	1.08247	1.2315	0.887112	0.892693	0.988699
sll0288	septum site-determining protein MinC	D1	Cell division	D	Cellular processes	24.291	0.813084	0.998224	1.15634	1.03235	0.0099709	0.106251	0.153068	0.0615089	6	16	0.00761639	0.714277	0.347732	0.787603	0.966941	1.1201	-0.34446	-0.0485	0.163628	0.800056	1.09167	1.0715	1.03677	0.82427	0.849594	1.37123	0.954907	0.814927	1.05341	1.02628	1.10538
sll0289	septum site-determining protein MinD	D1	Cell division	D	Cellular processes	69.173	0.734417	0.989523	1.30769	0.968367	0.0753539	0.0986322	0.149149	0.0476319	16	107	0.0206292	0.798252	0.037477	0.758408	1.02185	1.35041	-0.398953	0.03118	0.433398	0.761183	0.861165	1.36051	1.01714	0.631704	1.00642	1.45813	0.903743	0.810365	1.10098	1.10443	0.984216
sll1463	cell division protein FtsH	D1	Cell division	D	Cellular processes	65.446	0.474701	1.27784	1.36946	0.878002	0.0761867	0.0442662	0.0652493	0.0275968	55	312	0.00214725	0.000410942	0.000605207	0.54066	1.4554	1.55974	-0.887206	0.541414	0.641307	0.580869	1.27072	1.28989	0.858525	0.405715	1.22754	1.44971	0.91703	0.437518	1.33527	1.36876	0.858451
sll1633	cell division protein FtsZ	D1	Cell division	D	Cellular processes	58.837	0.559461	0.963232	1.35835	1.11896	0.0200636	0.031571	0.090257	0.0519265	27	175	0.000142274	0.0222797	0.0313371	0.499984	0.86083	1.21394	-1.00005	-0.216199	0.2797	0.587637	1.00318	1.23268	1.1765	0.542477	0.925993	1.40184	1.12969	0.548268	0.960521	1.44054	1.05068
slr0072	glucose inhibited division protein B	D1	Cell division	D	Cellular processes	12.5	1.13048	0.951389	0.942837	0.975298	0.11066	0.026693	0.144329	0.0314265	3	7	0.129086	0.458244	0.771485	1.15911	0.975485	0.966717	0.213016	-0.035808	-0.0488343	0.97495	0.948525	1.14516	0.931363	1.19317	0.985419	0.818342	1.00307	1.22331	0.920223	0.865007	0.99146
slr0228	cell division protein FtsH	D1	Cell division	D	Cellular processes	55.662	0.892409	1.28639	1.01564	0.805562	0.0940719	0.0831759	0.0707394	0.0842482	45	232	0.38583	0.00455354	0.0540562	1.10781	1.59688	1.26079	0.147711	0.67526	0.334324	0.976511	1.20213	0.969719	0.851635	0.93963	1.25743	1.11557	0.687369	0.761086	1.3996	0.961632	0.87768
slr1390	cell division protein FtsH	D1	Cell division	D	Cellular processes	41.433	0.848421	1.1379	1.12012	0.893558	0.0275092	0.062724	0.0926292	0.0561876	21	66	0.36526	0.0148119	0.0416565	0.949487	1.27344	1.25356	-0.0747799	0.348737	0.326027	0.886102	1.14221	1.00191	0.969774	0.837963	1.05901	1.22811	0.874913	0.821198	1.21247	1.13035	0.835985
slr1604	cell division protein FtsH	D1	Cell division	D	Cellular processes	56.006	0.855772	1.26552	1.06351	0.815198	0.135367	0.114158	0.0700732	0.0155769	44	330	0.695321	0.005233	0.00809083	1.04977	1.55241	1.3046	0.0700751	0.634512	0.383605	1.04557	1.12822	1.0073	0.818915	0.78254	1.26063	1.16229	0.794536	0.739207	1.40772	1.02093	0.832144
slr2102	cell division protein FtsY	D1	Cell division	D	Cellular processes	26.786	0.863313	0.854888	1.20337	1.07843	0.0492698	0.0613983	0.16404	0.18314	12	42	0.183958	0.17704	0.512096	0.800528	0.792715	1.11585	-0.320976	-0.335125	0.158148	0.881757	0.768136	1.02838	1.32172	0.795901	0.901467	1.42277	0.879865	0.912282	0.89506	1.15896	1.0337
ssl0546	septum site-determining protein MinE	D1	Cell division	D	Cellular processes	59.794	0.876769	0.77763	1.32031	1.02529	0.0343253	0.0117054	0.130773	0.125737	11	28	0.182352	0.0501468	0.0829613	0.855139	0.758446	1.28773	-0.225769	-0.398881	0.364835	0.91392	0.762807	1.15338	1.1699	0.831134	0.791423	1.33483	1.04262	0.885253	0.778661	1.47272	0.86337
SLL1181	similar to hemolysin secretion protein	D2	Cell killing	D	Cellular processes	52.487	0.788089	0.719381	1.49655	0.995984	0.0927242	0.0628271	0.111177	0.0376426	28	71	0.0424772	0.00592147	0.00380978	0.791267	0.722282	1.50258	-0.337764	-0.469367	0.587442	0.912034	0.769611	1.37122	0.94714	0.689037	0.630795	1.64143	1.03874	0.763196	0.757737	1.47699	1.00207
SLR0950	hemolysin-like protein	D2	Cell killing	D	Cellular processes	9.489	1.25584	0.984592	0.680026	1.07955	0.168116	0.111252	0.132467	0.0788772	2	5	0.250549	0.380531	0.0214897	1.1633	0.912042	0.629918	0.218222	-0.132828	-0.666763	1.01819	1.13504	0.769545	1.07723	1.38072	0.949245	0.49275	1.17729	1.3686	0.869493	0.777783	0.984121
SLR1747	cell death suppressor protein Lls1 homolog	D2	Cell killing	D	Cellular processes	9.382	1.5986	0.805677	0.698674	0.897046	0.256411	0.0998999	0.214611	0.094932	3	6	0.0221863	0.401521	0.29793	1.78207	0.898144	0.778861	0.833556	-0.154981	-0.360563	1.31265	0.874398	0.894296	0.918658	1.93469	0.664414	0.399902	1.00099	1.54847	0.878219	0.801825	0.771489
sll0057	heat shock protein GrpE	D3	Chaperones	D	Cellular processes	56.627	0.751865	0.921905	1.49399	0.832243	0.106764	0.102066	0.0649646	0.069105	19	192	0.421948	0.36174	0.000591905	0.903421	1.10774	1.79513	-0.14653	0.147614	0.844091	0.882486	0.791695	1.40996	0.915863	0.620968	1.04096	1.50384	0.834239	0.752141	0.933065	1.56817	0.746626
sll0058	DnaK protein 1, heat shock protein 70, molecular chaperone	D3	Chaperones	D	Cellular processes	49.711	0.164891	0.976657	1.77207	1.08638	0.0514815	0.0153641	0.112493	0.0842637	37	185	0.000190438	0.144263	0.00231444	0.15178	0.898998	1.63116	-2.71995	-0.153609	0.7059	0.218135	0.99091	1.61333	1.17762	0.181272	0.983734	1.86062	0.974378	0.0952654	0.955328	1.84226	1.10715
sll0170	DnaK protein 2, heat shock protein 70, molecular chaperone	D3	Chaperones	D	Cellular processes	81.289	0.62162	1.1497	0.983737	1.24494	0.0565599	0.0823538	0.0378815	0.0734385	87	1247	0.000682484	0.289228	0.0110712	0.499315	0.923494	0.790185	-1.00198	-0.114825	-0.339737	0.696635	1.0334	0.963329	1.30663	0.608155	1.21327	1.03684	1.14174	0.56007	1.20243	0.951044	1.28646
sll0416	60 kDa chaperonin 2, GroEL2, molecular chaperone	D3	Chaperones	D	Cellular processes	83.514	0.766615	1.10063	1.00475	1.128	0.0423023	0.071229	0.0836288	0.0641937	64	1297	0.00265836	0.707171	0.173622	0.679625	0.975742	0.890739	-0.557189	-0.0354287	-0.166925	0.811053	1.08588	0.912462	1.19061	0.709709	1.02172	1.11495	1.15363	0.779085	1.19431	0.986846	1.03976
sll0430	HtpG, heat shock protein 90, molecular chaperone	D3	Chaperones	D	Cellular processes	63.222	0.950498	1.35092	0.481133	1.21745	0.088312	0.0815957	0.0490478	0.0653171	47	223	0.0263674	0.145214	0.000218146	0.780731	1.10964	0.395199	-0.357102	0.150088	-1.33935	1.07519	1.23821	0.440218	1.24637	0.894189	1.4287	0.550098	1.12701	0.88211	1.38585	0.453082	1.27895
sll0897	DnaJ protein, heat shock protein 40, molecular chaperone	D3	Chaperones	D	Cellular processes	41.114	0.742746	1.26504	0.985824	1.00639	0.106376	0.179927	0.0787501	0.0730597	13	43	0.0445983	0.132728	0.799971	0.73803	1.25701	0.979564	-0.438249	0.329991	-0.0297884	0.600374	1.46946	0.931218	0.998944	0.856021	1.29404	0.929068	0.920867	0.771844	1.03161	1.09719	1.09936
SLL1384	similar to DnaJ protein	D3	Chaperones	D	Cellular processes	40.764	0.85198	1.14624	0.947379	1.0544	0.101902	0.155966	0.0546554	0.112499	10	30	0.132365	0.53649	0.292847	0.80802	1.08709	0.898498	-0.307536	0.120477	-0.154414	0.829392	1.14492	0.925682	1.10001	0.740012	1.33791	1.02248	0.899601	0.986535	0.95588	0.893981	1.1636
sll1514	16.6 kDa small heat shock protein, molecular chaperone	D3	Chaperones	D	Cellular processes	79.452	1.10309	1.16655	0.494079	1.23628	0.0555994	0.0801426	0.0401381	0.103248	14	96	0.183506	0.492513	0.000692152	0.892269	0.943593	0.39965	-0.164449	-0.0837634	-1.32319	1.14838	1.0901	0.550689	1.21083	1.02478	1.1323	0.469391	1.37352	1.13612	1.27723	0.462158	1.12449
sll1666	DnaJ-like protein	D3	Chaperones	D	Cellular processes	33.962	1.33024	0.875723	0.811583	0.982454	0.223255	0.0858834	0.176217	0.0656114	3	9	0.102068	0.235048	0.268117	1.354	0.891363	0.826078	0.437225	-0.165914	-0.27565	1.03181	0.997094	0.972929	0.998169	1.56872	0.811058	0.566428	1.05379	1.39019	0.819018	0.895393	0.8954
sll1932	DnaK protein	D3	Chaperones	D	Cellular processes	59.014	0.701588	1.27135	1.07218	0.954884	0.10636	0.0776171	0.0612674	0.0394517	52	240	0.0342595	0.00679021	0.0851273	0.734737	1.33142	1.12284	-0.444701	0.412964	0.167149	0.848077	1.16227	0.985653	1.004	0.59877	1.33649	1.11149	0.953241	0.657917	1.31529	1.11939	0.907408
sll1933	DnaJ protein, heat shock protein 40, molecular chaperone	D3	Chaperones	D	Cellular processes	27.036	0.941203	1.18776	0.988035	0.883005	0.0909983	0.0910828	0.109621	0.0750719	8	18	0.523806	0.0217453	0.326194	1.06591	1.34513	1.11895	0.0920835	0.427744	0.16214	0.919647	1.26829	0.897686	0.914378	1.06186	1.23455	0.92411	0.779481	0.842106	1.06043	1.14231	0.955157
sll1988	33 kDa chaperonin	D3	Chaperones	D	Cellular processes	10.265	1.28888	0.976855	0.79926	0.935005	0.179132	0.10644	0.0717931	0.016763	2	5	0.0497363	0.612051	0.0598004	1.37847	1.04476	0.854819	0.463071	0.063169	-0.226309	1.06082	1.08074	0.900521	0.957926	1.3074	1.01926	0.755041	0.918304	1.49842	0.83057	0.742219	0.928786
SLR0086	similar to DnaK protein	D3	Chaperones	D	Cellular processes	15.631	0.866156	1.1419	0.96221	1.02973	0.0534847	0.0348196	0.016272	0.0135062	7	18	0.0137666	0.0131858	0.0106933	0.841146	1.10893	0.934426	-0.249573	0.149166	-0.0978484	0.912936	1.11099	0.939435	1.03664	0.791291	1.19055	0.976454	1.0417	0.894241	1.12416	0.970739	1.01086
slr0093	DnaJ protein, heat shock protein 40, molecular chaperone	D3	Chaperones	D	Cellular processes	24.398	0.991856	0.923837	1.09254	0.991762	0.0656546	0.0762562	0.00954806	0.102198	8	14	0.999179	0.493158	0.237283	1.00009	0.931511	1.10162	0.000136801	-0.102355	0.139625	0.900042	0.944495	1.10099	1.05448	1.02579	0.821844	1.0792	1.07317	1.04974	1.00517	1.09745	0.847637
slr2075	10kD chaperonin	D3	Chaperones	D	Cellular processes	96.117	0.779552	1.05887	0.927771	1.23381	0.185893	0.0399575	0.324121	0.155939	21	151	0.0571233	0.199136	0.29521	0.631826	0.858212	0.751957	-0.6624	-0.220595	-0.411277	1.04205	1.11207	0.517175	1.3287	0.635875	1.04876	0.956605	1.35876	0.66073	1.01578	1.30953	1.01396
slr2076	60kD chaperonin	D3	Chaperones	D	Cellular processes	92.421	1.00268	1.0897	0.84306	1.06456	0.0583874	0.0857072	0.0460614	0.0912659	116	1740	0.46457	0.790526	0.0375072	0.941876	1.02362	0.791933	-0.0863913	0.0336737	-0.33655	1.04839	0.975295	0.78275	1.19356	0.920274	1.18158	0.894535	1.00361	1.03938	1.11222	0.851894	0.9965
sll0755	thioredoxin peroxidase	D4	Detoxification	D	Cellular processes	42	1.10568	0.855363	1.08457	0.95439	0.153626	0.0474594	0.152284	0.0522709	9	39	0.257766	0.118314	0.316646	1.15852	0.89624	1.1364	0.212285	-0.158042	0.184467	0.917118	0.803688	1.29988	0.979313	1.10651	0.918293	0.973003	1.0022	1.29342	0.844107	0.980814	0.881658
SLL1615	thiophen and furan oxidation protein	D4	Detoxification	D	Cellular processes	28.947	1.07668	0.973055	0.919638	1.03063	0.27969	0.136403	0.113742	0.117049	8	14	0.840435	0.674035	0.390646	1.04468	0.944137	0.892307	0.0630627	-0.0829313	-0.164387	1.13423	1.0709	0.770256	1.02462	0.709001	1.06811	1.046	1.17689	1.38681	0.780159	0.94266	0.890372
sll1980	thiol:disulfide interchange protein TrxA	D4	Detoxification	D	Cellular processes	42.222	1.10853	0.776682	1.54823	0.566556	0.135527	0.0851372	0.254778	0.0845578	6	29	0.00865987	0.0684675	0.00664429	1.95661	1.37088	2.73271	0.968358	0.455106	1.45033	1.06414	0.722082	1.54787	0.665912	0.969253	0.711048	1.86045	0.459247	1.2922	0.896915	1.23638	0.574509
sll1987	catalase peroxidase	D4	Detoxification	D	Cellular processes	47.325	0.676699	0.860674	1.62406	0.838571	0.0332943	0.0650136	0.115027	0.0784758	43	205	0.0549196	0.774353	0.00133813	0.806967	1.02636	1.93669	-0.309418	0.0375337	0.953596	0.715645	0.769331	1.76082	0.7542	0.63431	0.915429	1.63195	0.818316	0.680143	0.897261	1.4794	0.943197
sll5104	arsenate reductase	D4	Detoxification	D	Cellular processes	59.028	1.25648	0.520999	0.786846	0.435674	0.0993613	0.520999	0.142688	0.435674	5	5				2.88399	1.19584	1.80604	1.52807	0.25803	0.852831	1.15712	1.042	0.929534	0.871349					1.35584	0	0.644158	0
slr1516	superoxide dismutase	D4	Detoxification	D	Cellular processes	54.774	1.24062	0.978886	0.857554	0.922939	0.109106	0.208501	0.103557	0.148967	19	290	0.0717409	0.772916	0.63711	1.34421	1.06062	0.929155	0.426754	0.0849045	-0.106008	1.21392	0.752137	0.922772	1.11118	1.12236	1.2555	0.711385	0.910751	1.38558	0.929019	0.938506	0.746892
slr6037	arsenate reductase	D4	Detoxification	D	Cellular processes	60.714	1.11303	0.876995	1.1209	0.88907	0	0	0	0	2	2				1.25191	0.986418	1.26076	0.324125	-0.0197291	0.334294									1.11303	0.876995	1.1209	0.88907
SLL0533	trigger factor	D5	Protein and peptide secretion	D	Cellular processes	78.981	0.7566	1.12547	1.13299	0.984938	0.0333123	0.0483298	0.0599552	0.0783016	57	535	0.0191882	0.0969007	0.100988	0.768171	1.14268	1.15032	-0.380501	0.192425	0.202032	0.798389	1.05872	1.05136	1.09154	0.716869	1.17156	1.15397	0.957603	0.754543	1.14613	1.19365	0.905673
sll0616	preprotein translocase SecA subunit	D5	Protein and peptide secretion	D	Cellular processes	59.442	0.975484	1.097	0.939506	0.988007	0.103839	0.0326272	0.097851	0.00107277	65	248	0.872858	0.0091595	0.521976	0.987325	1.11032	0.95091	-0.0184033	0.150972	-0.0726193	1.06396	1.05346	0.895006	0.987576	0.829742	1.10554	1.07523	0.989483	1.03276	1.132	0.848279	0.986964
sll0716	leader peptidase I (signal peptidase I)	D5	Protein and peptide secretion	D	Cellular processes	21.939	1.36366	0.888169	0.896071	0.852097	0.119845	0.110953	0.0401882	0.0226084	5	10	0.00404801	0.675679	0.248746	1.60036	1.04233	1.05161	0.678396	0.0598161	0.0725945	1.20177	1.04285	0.911347	0.844035	1.40117	0.833649	0.935842	0.829334	1.48805	0.788007	0.841024	0.882924
sll1814	preprotein translocase SecY subunit	D5	Protein and peptide secretion	D	Cellular processes	6.787	1.66084	0.727937	0.678919	0.932306	0.0371413	0.0525016	0.115878	0.0262352	2	2	0.00387322	0.073498	0.166585	1.78143	0.780792	0.728215	0.833037	-0.35699	-0.457564					1.69798	0.780438	0.563041	0.958541	1.6237	0.675435	0.794797	0.90607
slr0063	pilus biogenesis protein homologous to general secretion pathway protein E	D5	Protein and peptide secretion	D	Cellular processes	54.464	0.535302	0.950284	1.46251	1.0519	0.0863745	0.0430099	0.0985929	0.0767629	42	196	0.00320229	0.17775	0.0096814	0.508889	0.903394	1.39035	-0.974577	-0.146573	0.475443	0.636115	0.922314	1.39732	1.04425	0.42516	1.01105	1.60185	0.961949	0.544632	0.917493	1.38836	1.14951
SLR0079	probable general secretion pathway protein E	D5	Protein and peptide secretion	D	Cellular processes	30.381	0.683718	0.922753	1.34338	1.05015	0.0776261	0.00880249	0.0865568	0.0235666	19	65	0.00308263	0.00201227	0.00986041	0.651069	0.87869	1.27923	-0.619117	-0.186574	0.355281	0.790619	0.935126	1.23542	1.03883	0.608639	0.915384	1.44733	1.02865	0.651895	0.917748	1.3474	1.08295
slr0774	protein-export membrane protein SecD	D5	Protein and peptide secretion	D	Cellular processes	40.708	0.572382	1.1764	1.0981	1.15312	0.0504254	0.0816215	0.0977669	0.0218628	19	73	0.000116825	0.716687	0.480741	0.496378	1.02019	0.952289	-1.01049	0.0288342	-0.0705281	0.633961	1.25938	0.976219	1.13044	0.57274	1.06542	1.21558	1.14626	0.510446	1.20439	1.10251	1.18266
slr0775	protein-export membrane protein SecF	D5	Protein and peptide secretion	D	Cellular processes	14.286	1.59799	0.943618	0.458321	1.00007	0.380661	0.171008	0.301644	0.0919906	2	5	0.266365	0.798635	0.227956	1.59788	0.943551	0.458288	0.676155	-0.0838284	-1.12567	1.21733	1.11463	0.759965	0.908081	1.97865	0.77261	0.156676	1.09206
slr1277	pilus assembly protein homologous to general secretion pathway protein D	D5	Protein and peptide secretion	D	Cellular processes	34.268	0.810722	0.67183	1.32143	1.19602	0.0761575	0.0411664	0.189573	0.210722	22	124	0.0718354	0.0259903	0.565419	0.677852	0.561723	1.10486	-0.560959	-0.83207	0.143863	0.804748	0.708302	1.13258	1.35437	0.906839	0.614296	1.58065	0.898212	0.720579	0.692892	1.25106	1.33547
slr1377	leader peptidase I (signal peptidase I)	D5	Protein and peptide secretion	D	Cellular processes	47.248	0.88544	1.13937	0.927076	1.04812	0.129429	0.0509806	0.0812102	0.0826731	9	17	0.208491	0.254716	0.2137	0.84479	1.08706	0.884514	-0.243336	0.120428	-0.177043	1.0622	1.11327	0.86463	0.959903	0.838245	1.09421	1.04177	1.02578	0.75588	1.21062	0.874825	1.15868
slr1531	signal recognition particle protein	D5	Protein and peptide secretion	D	Cellular processes	42.116	0.840837	1.15307	1.13863	0.867463	0.0242822	0.054889	0.00779758	0.0462512	23	107	0.510893	0.0049054	0.00121854	0.969306	1.32924	1.3126	-0.0449758	0.4106	0.39243	0.850682	1.07559	1.14341	0.930317	0.864406	1.1876	1.12764	0.820359	0.807424	1.19601	1.14486	0.851713
ssl3335	preprotein translocase SecE subunit	D5	Protein and peptide secretion	D	Cellular processes	39.506	1.1139	0.98999	0.985502	0.910603	0.0427113	0.17045	0.0692121	0.140741	3	59	0.122281	0.638249	0.536475	1.22326	1.08718	1.08225	0.290731	0.120591	0.114036	1.16015	1.09057	0.933509	0.815772	1.05713	0.749983	1.08332	1.10957	1.12443	1.12942	0.939679	0.80647
SLR0427	putative competence-damage protein	D6	Transformation	D	Cellular processes	37.019	0.795576	1.21577	0.953827	1.03483	0.0659605	0.0628102	0.0762748	0.0867548	10	41	0.0360585	0.0752368	0.377503	0.768801	1.17485	0.921726	-0.379318	0.23248	-0.117591	0.86366	1.16191	1.02677	0.947657	0.706311	1.30387	0.986174	1.00364	0.816759	1.18152	0.848535	1.15318
SLR0904	competence protein ComM homolog	D6	Transformation	D	Cellular processes	26.916	1.05404	0.952414	1.05709	0.936456	0.165112	0.0611966	0.136609	0.0628797	12	28	0.399892	0.809709	0.320001	1.12556	1.01704	1.12882	0.170649	0.0243777	0.17481	1.27537	0.869559	0.922173	0.932903	0.878922	1.01549	1.2443	0.861283	1.00784	0.972191	1.00479	1.01518
sll0041	phytochrome-like photoreceptor protein for positive phototaxis; homologous to methyl-accepting chemotaxis protein	D7	Chemotaxis	D	Cellular processes	40	0.625118	1.01293	1.43357	0.928384	0.0634491	0.0572024	0.0985082	0.0324386	32	172	0.00383889	0.143168	0.00232773	0.67334	1.09107	1.54415	-0.570594	0.125743	0.626815	0.625632	1.09352	1.37113	0.909727	0.547153	0.978792	1.57264	0.901418	0.702568	0.966487	1.35694	0.974008
sll0042	methyl-accepting chemotaxis protein for positive phototaxis	D7	Chemotaxis	D	Cellular processes	58.896	0.725306	0.893019	1.53678	0.84489	0.0128165	0.0345536	0.0596455	0.0658072	11	68	0.0651839	0.411613	0.000385833	0.858463	1.05696	1.81892	-0.220173	0.0799275	0.86308	0.707656	0.921491	1.45674	0.914112	0.7377	0.844389	1.55376	0.86415	0.730563	0.913176	1.59985	0.756408
SLL1294	methyl-accepting chemotaxis protein	D7	Chemotaxis	D	Cellular processes	55.719	0.546548	0.964733	1.37757	1.11115	0.050884	0.067733	0.120718	0.0791409	50	219	0.00105702	0.117748	0.0594087	0.491876	0.86823	1.23977	-1.02363	-0.203851	0.310071	0.614577	0.897177	1.2745	1.21375	0.492215	0.939701	1.54697	1.02112	0.532854	1.05732	1.31124	1.09859
sll1533	twitching mobility protein	D7	Chemotaxis	D	Cellular processes	53.972	0.754982	1.8943	0.286096	1.06462	0.028234	0.0978709	0.0265209	0.0621551	26	113	0.00303543	0.000536577	8.30527e-05	0.709154	1.77931	0.26873	-0.495829	0.83132	-1.89577	0.756678	1.78347	0.308258	1.15159	0.719586	2.02152	0.24881	1.01009	0.788683	1.8779	0.301219	1.03219
sll1694	pilin polypeptide PilA1	D7	Chemotaxis	D	Cellular processes	55.952	0.433684	1.16802	1.18548	1.21281	0.133699	0.0907956	0.131381	0.0722899	15	117	0.00192195	0.614206	0.809292	0.357585	0.963067	0.977462	-1.48364	-0.054292	-0.0328873	0.491832	1.06712	1.17104	1.27	0.560422	1.14969	1.03228	1.25761	0.248799	1.28725	1.35312	1.11083
slr0161	twitching motility protein PilT	D7	Chemotaxis	D	Cellular processes	62.331	0.890165	1.13512	1.10491	0.869804	0.136158	0.125734	0.0204694	0.106303	20	104	0.8757	0.0848956	0.0372423	1.02341	1.30503	1.2703	0.0333817	0.384078	0.345172	1.0502	0.958005	1.11462	0.877173	0.902881	1.23736	1.12368	0.736082	0.717412	1.20999	1.07644	0.996157
slr0162	a part of pilC, pilin biogenesis protein, required for twitching motility	D7	Chemotaxis	D	Cellular processes	24.848	0.802487	1.09633	0.974169	1.12701	0.140111	0.0510407	0.0848757	0.0419663	4	10	0.0349185	0.547254	0.0845153	0.712047	0.972776	0.864381	-0.489955	-0.0398211	-0.210261	0.826556	1.15496	0.902453	1.11603	0.620123	1.10348	1.09338	1.18302	0.960781	1.03055	0.926669	1.082
slr0163	a part of pilC, pilin biogenesis protein, required for twitching motility	D7	Chemotaxis	D	Cellular processes	12.955	0.973843	1.11757	1.04778	0.860808	0.0445752	0.0995737	0.158494	0.125651	3	19	0.2967	0.0862082	0.261191	1.13131	1.29828	1.2172	0.177997	0.376605	0.283567	1.01023	1.00103	1.13856	0.850187	1.00023	1.1074	1.17986	0.712503	0.911068	1.24429	0.824905	1.01973
slr1043	similar to chemotaxis protein CheW	D7	Chemotaxis	D	Cellular processes	44.92	1.207	1.07297	0.797422	0.922605	0.0610156	0.116625	0.149334	0.113069	6	20	0.0351711	0.26064	0.3981	1.30826	1.16298	0.864315	0.387646	0.217823	-0.210371	1.19758	0.966436	0.876648	0.959339	1.13744	1.23528	0.58827	1.03902	1.286	1.01719	0.927347	0.769461
slr1044	methyl-accepting chemotaxis protein, required for the biogenesis of thick pilli	D7	Chemotaxis	D	Cellular processes	35.673	0.657167	1.15816	1.07488	1.10979	0.121517	0.105452	0.205096	0.114203	26	114	0.0184831	0.68263	0.843694	0.592154	1.04358	0.968542	-0.755956	0.061546	-0.046114	0.78663	1.01357	0.992155	1.20765	0.494563	1.19885	1.357	0.949591	0.69031	1.26207	0.875485	1.17213
slr1274	probable fimbrial assembly protein PilM, required for motility	D7	Chemotaxis	D	Cellular processes	47.684	0.861565	0.906085	1.18559	1.04676	0.0673724	0.0825696	0.243299	0.148739	24	92	0.183997	0.307176	0.528965	0.823082	0.865613	1.13264	-0.280892	-0.208205	0.179686	0.910705	0.796488	1.29215	1.00066	0.766302	0.925986	1.41565	0.892066	0.907689	0.995782	0.848985	1.24754
slr1929	type 4 pilin-like protein	D7	Chemotaxis	D	Cellular processes	17.486	1.84032	0.71293	0.416849	1.0299	0.237792	0.0112807	0.349364	0.122853	2	2	0.0939532	0.123947	0.239681	1.7869	0.692235	0.404749	0.837462	-0.530666	-1.3049					2.07812	0.701649	0.0674847	1.15275	1.60253	0.724211	0.766213	0.907044
sll0220	L-glutamine:D-fructose-6-P amidotransferase	E1	Amino sugars	E	Central intermediary metabolism	41.997	0.826825	0.963875	0.980106	1.22919	0.0887578	0.0613384	0.162638	0.0855256	24	109	0.00990617	0.0234784	0.127706	0.672656	0.784152	0.797356	-0.57206	-0.350795	-0.326704	0.902308	0.87768	0.974936	1.24508	0.702229	0.998527	1.18183	1.11741	0.875937	1.01542	0.78355	1.32509
sll0420	urease beta subunit	E3	Other	E	Central intermediary metabolism	46.667	0.51261	0.964557	1.45795	1.06488	0.0406699	0.068195	0.213132	0.135531	8	71	0.00526011	0.40265	0.0925631	0.481377	0.905787	1.36912	-1.05476	-0.142757	0.453248	0.519975	1.06002	1.1662	1.2538	0.558327	0.90497	1.53825	0.998455	0.459527	0.928678	1.6694	0.942394
sll0643	urease accessory protein G	E3	Other	E	Central intermediary metabolism	37.864	1.08294	1.0717	0.718656	1.12671	0.273565	0.0314183	0.201986	0.0580949	6	11	0.835681	0.304147	0.0516038	0.961155	0.951178	0.637838	-0.0571592	-0.0722124	-0.648739	0.823879	1.08423	0.883863	1.20803	1.46131	1.02852	0.434241	1.07593	0.963627	1.10235	0.837863	1.09616
sll1639	urease accessory protein D	E3	Other	E	Central intermediary metabolism	13.693	1.48924	0.894811	0.603575	1.01237	0.40218	0.130766	0.407312	0.103008	2	5	0.179614	0.37443	0.240822	1.47104	0.883874	0.596198	0.556834	-0.178088	-0.746136	1.16913	1.06794	0.785402	0.977531	2.05644	0.751952	0.0393134	1.15229	1.24215	0.864539	0.986011	0.907299
sll1750	urease alpha subunit	E3	Other	E	Central intermediary metabolism	46.573	0.644084	1.02546	1.29732	1.03314	0.104259	0.0805014	0.197509	0.0644234	25	208	0.010911	0.921138	0.146519	0.623424	0.992563	1.25571	-0.681714	-0.0107699	0.3285	0.552318	0.93684	1.41524	1.0956	0.789913	1.13166	1.01908	1.05935	0.590021	1.00787	1.45765	0.944467
slr1219	urease accessory protein E	E3	Other	E	Central intermediary metabolism	63.38	1.00245	1.06933	0.822271	1.10595	0.208058	0.093755	0.0277986	0.106728	6	17	0.565265	0.733835	0.0220108	0.90641	0.96688	0.743494	-0.141764	-0.0485912	-0.427606	0.730499	1.19669	0.853377	1.21944	1.04114	1.03757	0.785899	1.1354	1.23571	0.973722	0.827538	0.96303
slr1256	urease gamma subunit	E3	Other	E	Central intermediary metabolism	78	1.13673	0.85289	1.04622	0.964167	0.108369	0.0740304	0.111815	0.0785373	5	14	0.142315	0.218563	0.443597	1.17897	0.884587	1.0851	0.23753	-0.176923	0.117829	1.25045	0.924009	0.909508	0.916034	0.990892	0.750792	1.1834	1.07492	1.16884	0.883868	1.04575	0.901546
sll0290	polyphosphate kinase	E4	Phosphorus compounds	E	Central intermediary metabolism	28.297	0.925989	1.11176	1.05987	0.90238	0.190623	0.0557743	0.156791	0.0371335	16	46	0.871847	0.0115179	0.239056	1.02616	1.23203	1.17453	0.03726	0.30104	0.23208	1.16224	1.04781	0.884832	0.905119	0.69541	1.18372	1.26527	0.855593	0.920321	1.10375	1.02951	0.946428
sll1546	exopolyphosphatase	E4	Phosphorus compounds	E	Central intermediary metabolism	20.741	1.21419	1.00312	0.82716	0.955527	0.201297	0.0339629	0.107349	0.072187	10	24	0.162331	0.44632	0.233182	1.2707	1.04981	0.865658	0.345626	0.0701301	-0.20813	1.12336	1.02415	0.912311	0.94018	1.49326	0.955212	0.675737	0.875794	1.02595	1.03001	0.893431	1.05061
slr1622	soluble inorganic pyrophosphatase	E4	Phosphorus compounds	E	Central intermediary metabolism	66.272	0.888738	1.13563	0.950785	1.02485	0.280665	0.0738709	0.0465615	0.196787	18	209	0.604392	0.497484	0.631815	0.86719	1.10809	0.927732	-0.20558	0.148079	-0.108221	1.27413	1.03257	0.900149	0.793153	0.613795	1.17235	0.939647	1.27421	0.778291	1.20197	1.01256	1.00718
sll0158	1,4-alpha-glucan branching enzyme	E6	Polysaccharides and glycoproteins	E	Central intermediary metabolism	30.519	0.794077	1.02326	1.21047	0.972198	0.0386785	0.08997	0.0866506	0.0785474	22	187	0.0451449	0.578047	0.0449606	0.816785	1.05252	1.24508	-0.291972	0.0738508	0.316239	0.848654	0.897659	1.22789	1.02579	0.763617	1.06845	1.3068	0.861138	0.769959	1.10367	1.0967	1.02966
SLL0726	phosphoglucomutase	E6	Polysaccharides and glycoproteins	E	Central intermediary metabolism	77.954	0.686452	1.13935	1.06069	1.11351	0.0821545	0.0615988	0.123414	0.0967817	46	368	0.00892197	0.766047	0.65871	0.616476	1.0232	0.952563	-0.697885	0.0330919	-0.0701139	0.800658	1.19166	0.909772	1.09791	0.610861	1.17352	1.21207	1.00355	0.647838	1.05287	1.06022	1.23907
SLL0842	neopullulanase	E6	Polysaccharides and glycoproteins	E	Central intermediary metabolism	20.669	1.16704	0.824702	1.22627	0.781989	0.0644353	0.0397124	0.134	0.0361804	8	16	0.00180729	0.323757	0.0106037	1.4924	1.05462	1.56814	0.577633	0.0767239	0.649054	1.09747	0.769231	1.40243	0.730871	1.15086	0.844836	1.19868	0.805625	1.25279	0.86004	1.07769	0.809472
sll0945	glycogen synthase	E6	Polysaccharides and glycoproteins	E	Central intermediary metabolism	32.285	0.83663	1.19234	0.903866	1.06716	0.0634829	0.0848891	0.145687	0.0851467	21	75	0.0373055	0.214895	0.242967	0.783977	1.1173	0.846981	-0.351116	0.16002	-0.239598	0.91062	1.077	0.933156	1.07923	0.755598	1.22119	1.06584	0.95737	0.843673	1.27884	0.712604	1.16489
SLL1356	glycogen phosphorylase	E6	Polysaccharides and glycoproteins	E	Central intermediary metabolism	39.576	0.533635	1.40591	1.11345	0.947002	0.0271907	0.0449058	0.0155664	0.0333494	39	188	0.000169934	0.000315283	0.00306811	0.5635	1.48459	1.17576	-0.827514	0.570069	0.233598	0.570336	1.34265	1.11352	0.973491	0.525224	1.44233	1.13248	0.899963	0.505345	1.43276	1.09435	0.96755
sll1393	glycogen (starch) synthase	E6	Polysaccharides and glycoproteins	E	Central intermediary metabolism	41.344	0.84019	1.01101	1.19884	0.949955	0.244634	0.130046	0.269281	0.102373	21	140	0.589741	0.629433	0.288859	0.884453	1.06427	1.262	-0.177143	0.0898659	0.335714	0.931493	0.934077	1.11799	1.01644	0.505546	0.904807	1.56155	1.02809	1.08353	1.19414	0.916988	0.805335
sll1566	glucosylglycerolphosphate synthase	E6	Polysaccharides and glycoproteins	E	Central intermediary metabolism	39.679	0.350633	0.376664	2.85338	0.419322	0.0280769	0.0228181	0.0743299	0.0361189	25	93	0.100953	0.230784	1.98554e-06	0.836188	0.898269	6.80474	-0.2581	-0.154781	2.76654	0.374753	0.356356	2.82432	0.444572	0.311257	0.365101	2.9554	0.368244	0.365887	0.408537	2.78043	0.445151
SLL1676	4-alpha-glucanotransferase	E6	Polysaccharides and glycoproteins	E	Central intermediary metabolism	19.208	1.38444	0.885339	0.995121	0.735098	0.265276	0.125022	0.250913	0.117178	8	20	0.0339699	0.282752	0.25492	1.88334	1.20438	1.35373	0.913296	0.268293	0.436936	1.10478	1.06206	0.973747	0.859412	1.30771	0.801687	1.31256	0.578043	1.74083	0.792267	0.699062	0.767838
SLR0237	glycogen operon protein GlgX homolog	E6	Polysaccharides and glycoproteins	E	Central intermediary metabolism	17.56	0.992207	1.17052	0.870964	0.966311	0.108358	0.191563	0.106445	0.0520906	10	28	0.775855	0.219429	0.318721	1.0268	1.21133	0.901329	0.0381537	0.276589	-0.149875	1.14545	0.924421	1.01083	0.919308	0.914838	1.39166	0.752816	0.940688	0.916337	1.19548	0.849248	1.03894
SLR0323	putative alpha-mannosidase	E6	Polysaccharides and glycoproteins	E	Central intermediary metabolism	5.278	1.46748	0.90521	0.648146	0.979165	0.241882	0.129032	0.196364	0.0818868	4	6	0.0538557	0.531333	0.0926174	1.49871	0.924472	0.661938	0.583717	-0.113299	-0.595232	1.15922	1.08409	0.815429	0.941258	1.75004	0.784541	0.37254	1.09288	1.49318	0.846998	0.756469	0.903353
SLR0897	probable endoglucanase	E6	Polysaccharides and glycoproteins	E	Central intermediary metabolism	8.411	1.66013	1.10392	0.564417	0.67153	0.157487	0.0603283	0.137264	0.0495735	6	17	0.00106587	0.00143559	0.357917	2.47217	1.64389	0.840495	1.30578	0.717113	-0.250688	1.49318	1.03658	0.729045	0.741197	1.87127	1.09222	0.393023	0.643485	1.61595	1.18296	0.571184	0.629907
SLR1176	glucose-1-phosphate adenylyltransferase	E6	Polysaccharides and glycoproteins	E	Central intermediary metabolism	75.626	0.923925	0.935226	1.03257	1.10828	0.170503	0.102692	0.0157211	0.0680099	57	356	0.228556	0.117861	0.199845	0.833658	0.843854	0.931688	-0.262473	-0.244934	-0.102082	1.10438	0.807187	1.01034	1.0781	0.972207	0.93989	1.04362	1.04428	0.69519	1.0586	1.04375	1.20246
SLR1334	phosphoglucomutase/phosphomannomutase	E6	Polysaccharides and glycoproteins	E	Central intermediary metabolism	26.735	1.24733	1.06241	0.637971	1.05229	0.129027	0.112566	0.0202507	0.0511879	10	42	0.11785	0.913475	0.000441137	1.18534	1.00961	0.606267	0.245303	0.0138024	-0.721974	1.38836	0.9153	0.662305	1.03404	1.07654	1.18865	0.612726	1.12209	1.27709	1.08328	0.638881	1.00075
SLR1367	glycogen phosphorylase	E6	Polysaccharides and glycoproteins	E	Central intermediary metabolism	39.415	0.743497	0.914917	1.42613	0.915458	0.0704456	0.0233894	0.103836	0.0470458	34	154	0.0454311	0.98908	0.00317831	0.812159	0.999409	1.55783	-0.300166	-0.000852714	0.639538	0.805536	0.883161	1.42534	0.885958	0.644971	0.922777	1.55369	0.878562	0.779985	0.938812	1.29935	0.981853
slr1830	poly(3-hydroxyalkanoate) synthase	E6	Polysaccharides and glycoproteins	E	Central intermediary metabolism	32.011	1.5393	0.605909	0.970532	0.884257	0.0764025	0.100187	0.0739465	0.036521	9	32	0.000396611	0.0209919	0.213123	1.74079	0.685219	1.09757	0.799739	-0.545364	0.134311	1.57227	0.46452	1.06546	0.897744	1.43371	0.684549	0.961056	0.920689	1.61193	0.668658	0.885078	0.834336
SLR1857	isoamylase	E6	Polysaccharides and glycoproteins	E	Central intermediary metabolism	18.529	1.23349	1.09354	0.60167	1.0713	0.159247	0.170019	0.0419104	0.017661	12	36	0.225537	0.863016	0.000127896	1.15139	1.02075	0.561623	0.203376	0.029632	-0.832325	1.41339	0.868848	0.654772	1.06299	1.26087	1.13175	0.552319	1.05506	1.02621	1.28002	0.597918	1.09586
SLL0329	6-phosphogluconate dehydrogenase	F10	Pentose phosphate pathway	F	Energy metabolism	62.448	0.684696	1.01861	1.25608	1.04061	0.108517	0.0635149	0.101513	0.105316	35	385	0.0291458	0.812752	0.105633	0.657976	0.978858	1.20707	-0.603894	-0.0308282	0.271505	0.838122	0.934216	1.16813	1.05954	0.611026	1.08744	1.39832	0.903208	0.60494	1.03417	1.20181	1.15909
sll0807	pentose-5-phosphate-3-epimerase	F10	Pentose phosphate pathway	F	Energy metabolism	56.087	1.37352	0.888214	1.00738	0.730894	0.167505	0.131887	0.143777	0.0818764	15	99	0.00819362	0.225087	0.0773921	1.87923	1.21524	1.37828	0.91014	0.281245	0.462869	1.59328	0.704045	0.857675	0.845	1.18706	0.954756	1.20139	0.656799	1.34021	1.00584	0.963064	0.690882
SLL1070	transketolase	F10	Pentose phosphate pathway	F	Energy metabolism	61.493	0.774619	1.08211	1.13387	1.0094	0.084713	0.0178607	0.083513	0.0149073	61	773	0.0181445	0.0115135	0.106625	0.767404	1.07203	1.12331	-0.381941	0.100344	0.167758	0.894421	1.05935	1.01734	1.02889	0.714531	1.084	1.20878	0.992691	0.714905	1.10298	1.17549	1.00662
SLL1479	6-phosphogluconolactonase	F10	Pentose phosphate pathway	F	Energy metabolism	53.75	0.914047	1.19475	0.872004	1.0192	0.0998829	0.105936	0.105684	0.0321145	10	44	0.229354	0.0883458	0.132578	0.896831	1.17225	0.855579	-0.157092	0.229279	-0.225026	0.967238	1.04497	0.988713	0.999078	0.774125	1.26685	0.894506	1.06452	1.00078	1.27244	0.732792	0.993993
SLL1709	3-ketoacyl-acyl carrier protein reductase	F10	Pentose phosphate pathway	F	Energy metabolism	37.5	1.18512	0.914322	0.910445	0.990114	0.148091	0.0232092	0.0945836	0.0353578	7	22	0.144327	0.0643713	0.327016	1.19695	0.923451	0.919536	0.259365	-0.114893	-0.121023	1.01243	0.927302	1.0226	1.03767	1.37408	0.881724	0.791241	0.952958	1.16885	0.93394	0.917494	0.979712
slr1734	glucose 6-phosphate dehydrogenase assembly protein	F10	Pentose phosphate pathway	F	Energy metabolism	51.368	0.715134	1.08006	1.18964	1.01517	0.0666991	0.0409698	0.0489853	0.0631281	18	159	0.00987812	0.289734	0.0366536	0.704445	1.06391	1.17185	-0.505442	0.0893786	0.228793	0.759696	1.03859	1.13945	1.06226	0.620854	1.06574	1.25609	1.05732	0.764852	1.13584	1.17337	0.925943
SLR1793	transaldolase	F10	Pentose phosphate pathway	F	Energy metabolism	79.101	0.542212	1.61154	0.848852	0.997398	0.0432367	0.0288359	0.117067	0.0954295	40	206	0.0035579	0.000955937	0.236632	0.543626	1.61574	0.851067	-0.879313	0.692198	-0.232655	0.509383	1.59686	0.774689	1.11907	0.513951	1.58593	1.01412	0.885996	0.603301	1.65183	0.757747	0.987125
slr1843	glucose 6-phosphate dehydrogenase	F10	Pentose phosphate pathway	F	Energy metabolism	64.44	0.849329	0.88321	1.06782	1.19964	0.137721	0.114882	0.115551	0.0390957	45	325	0.0258052	0.0210623	0.201172	0.707985	0.736228	0.890114	-0.498209	-0.441775	-0.167937	1.02931	0.727929	0.992828	1.24993	0.69488	0.919469	1.23105	1.1546	0.823793	1.00223	0.979575	1.1944
SLL1721	pyruvate dehydrogenase E1 component, beta subunit	F11	Pyruvate dehydrogenase	F	Energy metabolism	65.741	0.909306	1.13671	1.0108	0.943183	0.160154	0.0912833	0.0959411	0.0900064	22	111	0.807138	0.0996539	0.507523	0.964083	1.20518	1.07169	-0.052771	0.269253	0.0998937	1.12052	1.01034	0.893156	0.975986	0.874517	1.17705	1.12816	0.820269	0.732881	1.22273	1.01109	1.03329
SLL1841	pyruvate dehydrogenase dihydrolipoamide acetyltransferase component (E2)	F11	Pyruvate dehydrogenase	F	Energy metabolism	43.649	0.774273	1.39038	0.877509	0.95784	0.201778	0.0738838	0.0911003	0.0924882	27	213	0.307113	0.00666369	0.430923	0.808354	1.45158	0.916133	-0.306941	0.537621	-0.126371	0.493517	1.46961	0.983887	1.05298	0.870453	1.40975	0.887261	0.832538	0.958849	1.29177	0.761378	0.987999
SLR1096	dihydrolipoamide dehydrogenase	F11	Pyruvate dehydrogenase	F	Energy metabolism	70.464	0.79544	1.17492	1.02467	1.00497	0.0522336	0.0631934	0.0746633	0.0448156	39	449	0.0125919	0.036135	0.764958	0.791509	1.16911	1.01961	-0.337322	0.225416	0.0280163	0.868356	1.10398	1.00929	1.01837	0.76923	1.16332	1.12283	0.944617	0.748735	1.25746	0.941896	1.05191
SLR1934	pyruvate dehydrogenase E1 component, alpha subunit	F11	Pyruvate dehydrogenase	F	Energy metabolism	68.129	0.949486	1.13841	0.977919	0.93418	0.018072	0.0815499	0.0208355	0.0918263	29	130	0.828437	0.0783579	0.547106	1.01638	1.21862	1.04682	0.0234464	0.285253	0.0660142	0.971403	1.03581	0.948634	1.04415	0.927143	1.1441	0.98974	0.939013	0.949913	1.23533	0.995384	0.819378
SLL0244	UDP-glucose 4-epimerase	F12	Sugars	F	Energy metabolism	34.32	1.08342	0.933889	0.918649	1.06404	0.0460505	0.0466736	0.0191496	0.0720718	10	29	0.764702	0.0986813	0.0509917	1.01821	0.87768	0.863358	0.0260364	-0.188233	-0.21197	1.1246	0.989993	0.922688	0.962723	1.10653	0.875722	0.893439	1.12431	1.01914	0.935951	0.939821	1.10509
SLL1212	GDP-mannose 4,6-dehydratase	F12	Sugars	F	Energy metabolism	63.26	0.791379	0.975003	1.27344	0.960173	0.0135895	0.123825	0.11989	0.0503573	36	274	0.0102096	0.882928	0.0271022	0.824205	1.01545	1.32627	-0.278925	0.0221122	0.40737	0.772955	0.829963	1.37836	1.01873	0.805326	0.962544	1.33634	0.895791	0.795857	1.1325	1.10564	0.966002
SLL1231	mannosyltransferase	F12	Sugars	F	Energy metabolism	7.519	1.57727	0.841524	0.582873	0.998337	0.352219	0.181385	0.317069	0.104859	2	3	0.0898247	0.34952	0.15333	1.57989	0.842926	0.583844	0.659827	-0.246521	-0.776346	1.1816	1.09519	0.790903	0.932311	2.03716	0.681653	0.134849	1.14634	1.51304	0.747733	0.822867	0.916357
sll1370	mannose-1-phosphate guanylyltransferase	F12	Sugars	F	Energy metabolism	39.782	1.12998	1.10398	0.669333	1.09671	0.0441171	0.0670062	0.0685278	0.0936817	13	40	0.673052	0.933146	0.00648427	1.03034	1.00663	0.610313	0.0431251	0.00953435	-0.712379	1.17753	1.11341	0.612625	1.09643	1.07123	1.18092	0.765748	0.982107	1.14119	1.0176	0.629627	1.21158
SLL1496	mannose-1-phosphate guanyltransferase	F12	Sugars	F	Energy metabolism	18.98	0.778657	0.998794	1.14673	1.07582	0.165495	0.0601723	0.117927	0.11979	13	35	0.108814	0.462027	0.582948	0.723778	0.9284	1.06591	-0.466382	-0.107182	0.0920805	1.01195	1.08073	0.9913	0.916028	0.678278	0.937916	1.2768	1.107	0.645745	0.977741	1.17207	1.20444
SLL1538	similar to beta-hexosaminidase a precursor	F12	Sugars	F	Energy metabolism	17.472	1.25216	0.910602	0.7771	1.06014	0.107921	0.122042	0.11102	0.103774	6	17	0.143918	0.257272	0.0579451	1.18113	0.858945	0.733016	0.240162	-0.219363	-0.448084	1.09997	1.08066	0.823076	0.996296	1.3183	0.851094	0.624101	1.2065	1.33821	0.800051	0.884122	0.977622
SLL1558	mannose-1-phosphate guanyltransferase	F12	Sugars	F	Energy metabolism	5.155	1.14033	1.0618	0.751392	1.04648	0.024058	0.0426047	0.0771127	0.143775	2	6	0.585677	0.927966	0.212221	1.08968	1.01464	0.718017	0.123906	0.0209619	-0.477909					1.11627	1.01919	0.674279	1.19026	1.16439	1.1044	0.828504	0.902706
slr0194	ribose 5-phosphate isomerase	F12	Sugars	F	Energy metabolism	67.234	0.906235	1.00775	1.28488	0.801139	0.17583	0.0595781	0.137711	0.0398194	20	250	0.456022	0.0151295	0.00882561	1.13118	1.2579	1.60381	0.177833	0.331014	0.681506	1.14736	0.928629	1.09451	0.829507	0.838306	1.07239	1.34447	0.744826	0.733044	1.02223	1.41565	0.829083
SLR0942	alcohol dehydrogenase [NADP+]	F12	Sugars	F	Energy metabolism	32.416	0.713008	0.804478	1.38947	1.09305	0.0644702	0.0993824	0.10564	0.0881577	9	96	0.00792339	0.0372229	0.0381527	0.652311	0.735995	1.27118	-0.616368	-0.442233	0.346172	0.751888	0.87693	1.26278	1.10841	0.622147	0.663953	1.52138	1.19252	0.764987	0.872552	1.38424	0.978222
SLR0953	sucrose-phosphate phosphatase	F12	Sugars	F	Energy metabolism	20.492	1.4882	0.871151	0.671527	0.969124	0.293094	0.137767	0.296486	0.109651	3	6	0.0788755	0.475345	0.253874	1.53561	0.898906	0.692921	0.618815	-0.153758	-0.529236	1.14687	1.06574	0.859219	0.928175	1.86252	0.765379	0.252973	1.11913	1.4552	0.782337	0.902388	0.860071
SLR1067	UDP-glucose 4-epimerase	F12	Sugars	F	Energy metabolism	37.059	0.955948	0.992269	0.810327	1.24146	0.0247363	0.0669859	0.0260212	0.0753055	11	33	0.00701201	0.0249749	0.00156692	0.770022	0.799279	0.652723	-0.377029	-0.32323	-0.615457	0.988512	0.986021	0.773551	1.25192	0.928598	0.913531	0.829861	1.32801	0.950734	1.07726	0.827569	1.14444
SLR1166	UDP-glucose:tetrahydrobiopterin glucosyltransferase	F12	Sugars	F	Energy metabolism	28.249	1.11605	0.968371	0.905537	1.01005	0.0803826	0.0361865	0.0655832	0.025634	7	17	0.150246	0.254581	0.103777	1.10495	0.95874	0.896531	0.143978	-0.0607886	-0.157574	1.14504	1.01886	0.849388	0.986715	1.19675	0.935894	0.86968	0.997681	1.00636	0.950358	0.997543	1.04574
SLR1299	UDP-glucose dehydrogenase	F12	Sugars	F	Energy metabolism	56.071	0.765712	0.694017	1.53132	1.00895	0.107003	0.0379738	0.134547	0.102609	26	134	0.0811037	0.0152128	0.0120069	0.758917	0.687858	1.51773	-0.397986	-0.539816	0.601916	0.896617	0.642389	1.55954	0.901453	0.634516	0.707025	1.68017	0.978289	0.766002	0.732636	1.35425	1.14712
SLR1448	fructokinase	F12	Sugars	F	Energy metabolism	20.521	0.921591	1.0238	1.15604	0.898568	0.192627	0.0810263	0.190909	0.0470414	4	11	0.877532	0.131696	0.137687	1.02562	1.13937	1.28653	0.0364998	0.188241	0.363489	0.893845	1.11134	1.05822	0.936596	0.700773	1.04407	1.42288	0.83228	1.17016	0.915998	0.98702	0.926827
SLR1617	similar to UDP-glucose 4-epimerase	F12	Sugars	F	Energy metabolism	51.582	0.900402	0.965303	0.981572	1.15272	0.235316	0.0987216	0.262556	0.109659	17	67	0.241265	0.146861	0.442881	0.781109	0.837411	0.851525	-0.356405	-0.255991	-0.23188	1.15482	0.830999	0.961923	1.05226	0.587415	0.999431	1.31251	1.10064	0.95897	1.06548	0.670284	1.30527
SLR2074	similar to mannose-1-phosphate guanylyltransferase	F12	Sugars	F	Energy metabolism	24.806	1.85796	0.718682	0.401245	1.02211	0.333465	0.0758675	0.399784	0.142187	2	2	0.14757	0.200436	0.280955	1.81777	0.703135	0.392565	0.862168	-0.508127	-1.349					2.19143	0.642815	0.00146056	1.1643	1.5245	0.79455	0.801029	0.879925
SLL0401	citrate synthase	F13	TCA cycle	F	Energy metabolism	29.188	0.705432	1.22151	1.12533	0.947731	0.119841	0.0436801	0.14827	0.0637699	17	76	0.0650658	0.00744246	0.194664	0.744338	1.28888	1.18739	-0.42597	0.366113	0.247796	0.639892	1.28222	1.05756	1.02033	0.602847	1.201	1.33106	0.865093	0.873558	1.1813	0.987367	0.957776
SLL0891	malate dehydrogenase	F13	TCA cycle	F	Energy metabolism	44.753	1.04579	0.907873	1.04979	0.996547	0.100633	0.0650391	0.108047	0.0414803	12	48	0.557073	0.179351	0.550822	1.04942	0.911019	1.05342	0.0695898	-0.134447	0.0750845	1.03892	0.81866	1.08974	1.05268	0.926126	0.933092	1.15753	0.983251	1.17234	0.971867	0.902081	0.953714
SLL1023	succinyl-CoA synthetase beta chain	F13	TCA cycle	F	Energy metabolism	20.449	0.604522	0.893306	1.54307	0.959105	0.110968	0.0991502	0.261223	0.0557689	9	39	0.0156337	0.459288	0.0365111	0.630298	0.931396	1.60886	-0.665894	-0.102534	0.68604	0.760677	1.03068	1.18427	1.02437	0.512939	0.80028	1.79865	0.888126	0.539949	0.848959	1.64628	0.964816
SLL1557	succinyl-CoA synthetase alpha chain	F13	TCA cycle	F	Energy metabolism	15.894	1.16859	0.877849	0.981805	0.971754	0.326757	0.0661783	0.345477	0.119644	2	8	0.468536	0.386402	0.970851	1.20256	0.903365	1.01034	0.266109	-0.146619	0.0148452	0.869892	0.948646	1.16261	1.01885	1.62329	0.789439	0.498319	1.08895	1.01259	0.895461	1.28448	0.807464
SLL1625	succinate dehydrogenase iron- sulphur protein subunit	F13	TCA cycle	F	Energy metabolism	50.151	0.608954	1.14417	1.23248	1.01439	0.215163	0.0489934	0.1489	0.0514684	18	74	0.0605726	0.0611403	0.121879	0.600313	1.12794	1.21499	-0.736213	0.173689	0.280947	0.912582	1.07583	1.04165	0.969942	0.439821	1.16848	1.40499	0.986704	0.474458	1.18821	1.2508	1.08653
SLR0018	fumarase	F13	TCA cycle	F	Energy metabolism	9.871	1.2572	0.922605	0.794548	1.02565	0.072339	0.0325883	0.106249	0.0500503	5	15	0.0204278	0.0712116	0.0496798	1.22576	0.899533	0.774679	0.293678	-0.152751	-0.368329	1.22831	0.898081	0.900524	0.973083	1.35663	0.901074	0.649309	1.09298	1.18665	0.968659	0.833811	1.01088
SLR1233	succinate dehydrogenase flavoprotein subunit	F13	TCA cycle	F	Energy metabolism	50.783	0.787066	1.03175	1.17573	1.00545	0.133508	0.0325406	0.0539721	0.0753938	30	129	0.114235	0.674084	0.0602316	0.782797	1.02616	1.16935	-0.353289	0.0372507	0.22571	0.895098	1.00269	1.10045	1.00176	0.867153	1.01538	1.20245	0.915017	0.598947	1.07719	1.22428	1.09958
slr1289	isocitrate dehydrogenase (NADP+)	F13	TCA cycle	F	Energy metabolism	54.526	1.17847	0.828158	1.19512	0.798248	0.392313	0.215746	0.310169	0.0464319	24	109	0.245102	0.857337	0.148022	1.47633	1.03747	1.49718	0.562011	0.0530688	0.582245	1.63384	0.545168	1.08817	0.732823	0.676301	0.870876	1.61701	0.835816	1.22528	1.06843	0.880181	0.826106
SLL0542	acetyl-coenzyme A synthetase	F14	Pyruvate and acetyl-CoA metabolism	F	Energy metabolism	37.213	0.696009	1.65026	0.64052	1.01321	0.066925	0.00625058	0.0796111	0.0274457	25	106	0.00343852	5.68034e-06	0.00332379	0.686936	1.62875	0.632171	-0.541752	0.703768	-0.661614	0.765614	1.64182	0.542335	1.05023	0.605665	1.65222	0.737327	1.00479	0.716747	1.65675	0.641897	0.984602
sll0920	phosphoenolpyruvate carboxylase	F14	Pyruvate and acetyl-CoA metabolism	F	Energy metabolism	30.174	0.832304	1.01155	1.32901	0.827139	0.0576092	0.125962	0.174718	0.112545	30	80	0.956707	0.197483	0.0269021	1.00624	1.22295	1.60675	0.00897937	0.290366	0.684146	0.899952	0.833414	1.47336	0.793278	0.75916	1.10095	1.4305	0.709386	0.837799	1.10029	1.08316	0.978753
SLL1019	hydroxyacylglutathione hydrolase	F14	Pyruvate and acetyl-CoA metabolism	F	Energy metabolism	20.623	1.02116	1.02874	0.93368	1.01642	0.0388832	0.0866854	0.0676628	0.0579058	5	6	0.951987	0.916713	0.450946	1.00466	1.01212	0.918598	0.00671445	0.0173839	-0.122495	1.06004	1.11543	0.866017	0.958513					0.982277	0.942055	1.00134	1.07432
SLL1299	acetate kinase	F14	Pyruvate and acetyl-CoA metabolism	F	Energy metabolism	34.383	0.887972	1.04919	1.07802	0.984811	0.0459537	0.0903459	0.00500792	0.0474438	10	27	0.106814	0.422685	0.0506833	0.901667	1.06538	1.09465	-0.149333	0.0913615	0.130472	0.932467	0.992973	1.07152	1.00304	0.906745	0.977939	1.0837	1.03162	0.824703	1.17667	1.07886	0.919775
SLR0301	phosphoenolpyruvate synthase	F14	Pyruvate and acetyl-CoA metabolism	F	Energy metabolism	13.447	1.00292	1.39319	0.684866	0.919019	0.07394	0.0727524	0.0948876	0.0648283	7	15	0.294038	0.0023367	0.0449436	1.0913	1.51595	0.745214	0.126045	0.600226	-0.424274	0.993017	1.3007	0.726407	0.979878	1.09803	1.40041	0.553591	0.947973	0.917727	1.47847	0.7746	0.829208
SLR0721	malic enzyme	F14	Pyruvate and acetyl-CoA metabolism	F	Energy metabolism	50.756	0.649653	0.938659	1.46797	0.943717	0.109703	0.00870249	0.136069	0.0249619	16	144	0.0209019	0.80013	0.00584898	0.688399	0.994641	1.55552	-0.538684	-0.0077518	0.637398	0.699331	0.932305	1.39634	0.972029	0.49753	0.932709	1.65846	0.9113	0.752099	0.950964	1.34912	0.94782
SLR2132	phosphotransacetylase	F14	Pyruvate and acetyl-CoA metabolism	F	Energy metabolism	18.077	1.26974	0.977709	0.73704	1.01551	0.184139	0.0907384	0.12115	0.058056	7	24	0.136065	0.645719	0.0427508	1.25034	0.962774	0.725781	0.322323	-0.0547308	-0.462394	1.01002	1.09408	0.863634	1.03227	1.38313	0.966366	0.573761	1.07674	1.41606	0.872685	0.773724	0.937528
sll0404	glycolate oxidase subunit GlcD	F15	Glycolate pathway	F	Energy metabolism	30.285	0.823538	1.08015	1.14014	0.956179	0.160201	0.0398715	0.153978	0.033718	13	44	0.31576	0.0283726	0.174195	0.86128	1.12965	1.19239	-0.215446	0.175873	0.253854	1.025	1.02911	0.949715	0.996172	0.633055	1.12642	1.32683	0.913694	0.812553	1.08491	1.14387	0.958672
SLL1349	phosphoglycolate phosphatase	F15	Glycolate pathway	F	Energy metabolism	19.91	0.837467	1.08056	1.14081	0.94116	0.143359	0.0604056	0.0552562	0.0362314	3	14	0.377469	0.0488706	0.0129175	0.889825	1.14812	1.21213	-0.168407	0.199269	0.27755	1.0257	1.00157	1.08206	0.890671	0.808582	1.09188	1.12557	0.973969	0.678122	1.14823	1.21481	0.958838
SLL1831	glycolate oxidase subunit, (Fe-S)protein	F15	Glycolate pathway	F	Energy metabolism	9.783	1.2885	1.01364	0.780741	0.917122	0.208257	0.10988	0.0482712	0.0550796	4	14	0.0713549	0.329044	0.0579752	1.40494	1.10524	0.851295	0.490507	0.144355	-0.232269	1.02258	1.13975	0.84306	0.99461	1.31181	1.02921	0.773715	0.885261	1.5311	0.871951	0.725449	0.871495
SLL0171	probable aminomethyltransferase	F2	Amino acids and amines	F	Energy metabolism	19.086	0.762429	1.10285	1.18812	0.946605	0.0431555	0.0907305	0.101631	0.0433705	7	26	0.0130836	0.0929398	0.0365381	0.805435	1.16506	1.25514	-0.31216	0.220399	0.327844	0.80047	1.09159	1.16246	0.945478	0.784739	0.997781	1.32342	0.89406	0.702077	1.21917	1.07848	1.00028
sll0228	arginase	F2	Amino acids and amines	F	Energy metabolism	32.026	1.08807	0.811525	1.05539	1.04502	0.16589	0.0124109	0.0957776	0.227933	10	39	0.839597	0.221556	0.95556	1.04119	0.776564	1.00992	0.0582355	-0.364824	0.0142409	0.872543	0.8214	1.01407	1.29199	1.27609	0.794022	1.18776	0.742134	1.11557	0.819155	0.964334	1.10094
sll0370	carbamoyl-phosphate synthase, pyrimidine-specific, large chain	F2	Amino acids and amines	F	Energy metabolism	57.919	0.654588	1.16112	0.920298	1.264	0.106655	0.0527784	0.0722744	0.0484297	70	311	0.00181779	0.112075	0.00503463	0.517872	0.918611	0.728086	-0.949333	-0.122475	-0.457818	0.803976	1.09038	0.841832	1.26381	0.561852	1.21712	1.01626	1.20477	0.597935	1.17586	0.902806	1.3234
SLL0422	asparaginase	F2	Amino acids and amines	F	Energy metabolism	70.517	0.697318	1.09976	0.937248	1.26567	0.0618322	0.0567316	0.0457198	0.0470824	23	101	0.000493273	0.0334511	0.0021038	0.550946	0.868913	0.740513	-0.860017	-0.202716	-0.433402	0.770498	1.05687	0.948535	1.22409	0.619275	1.06248	0.98674	1.3315	0.70218	1.17993	0.876469	1.24142
SLL0938	aspartate transaminase	F2	Amino acids and amines	F	Energy metabolism	16.368	1.04494	0.835841	1.1212	0.998015	0.148935	0.0841929	0.0582615	0.076131	5	20	0.71179	0.11343	0.143334	1.04702	0.837503	1.12343	0.0662916	-0.255833	0.167913	0.836876	0.953098	1.15115	1.05887	1.12063	0.795122	1.03975	1.0445	1.17733	0.759302	1.1727	0.890669
sll1077	agmatinase	F2	Amino acids and amines	F	Energy metabolism	11.026	1.34837	0.924011	0.814374	0.913245	0.165548	0.170038	0.0134755	0.00898546	2	2	0.11967	0.955338	0.0258008	1.47646	1.01179	0.891736	0.562143	0.0169076	-0.165312	1.18282	1.09405	0.800898	0.922231					1.51392	0.753972	0.827849	0.90426
SLL1178	probable carbamoyl transferase	F2	Amino acids and amines	F	Energy metabolism	26.667	0.913937	0.823608	1.14527	1.11718	0.170175	0.0378696	0.119499	0.11355	15	47	0.232724	0.0256177	0.821418	0.818073	0.737219	1.02514	-0.289699	-0.439835	0.0358251	1.1512	0.776931	1.08641	0.985458	0.760393	0.824207	1.31189	1.1035	0.830218	0.869686	1.03751	1.26259
SLL1234	adenosylhomocysteinase	F2	Amino acids and amines	F	Energy metabolism	65.882	1.37594	0.813359	0.845649	0.96505	0.126879	0.0720041	0.0142201	0.0760387	44	472	0.0171258	0.109873	0.0944423	1.42577	0.842814	0.876274	0.511743	-0.246713	-0.190545	1.54517	0.715603	0.826403	0.912825	1.23967	0.837541	0.850223	1.07257	1.34299	0.886931	0.860322	0.909755
SLL1498	carbamoyl-phosphate synthase small chain	F2	Amino acids and amines	F	Energy metabolism	23.821	0.785488	1.09519	0.760841	1.35848	0.138754	0.0868491	0.0262821	0.0698725	5	27	0.0064449	0.0288242	0.000346929	0.578211	0.806188	0.560067	-0.790333	-0.310812	-0.836328	0.828909	1.00877	0.797604	1.36472	0.929503	1.06282	0.73772	1.26996	0.598051	1.21398	0.747197	1.44077
sll1561	proline oxidase	F2	Amino acids and amines	F	Energy metabolism	51.212	0.816186	1.21411	0.876021	1.09368	0.105587	0.0717238	0.0746873	0.0365519	38	151	0.0246227	0.101832	0.0208016	0.746275	1.11012	0.800985	-0.422221	0.150711	-0.320153	0.884239	1.13065	0.846906	1.13821	0.667053	1.30576	0.978508	1.04868	0.897266	1.20593	0.802649	1.09415
SLL1641	glutamate decarboxylase	F2	Amino acids and amines	F	Energy metabolism	52.891	0.781248	1.11451	1.03135	1.07289	0.0359228	0.0537645	0.0641822	0.0648699	29	132	0.00511625	0.523248	0.554749	0.728172	1.0388	0.961279	-0.457649	0.054913	-0.0569734	0.81429	1.0575	1.00075	1.12747	0.798147	1.09946	1.12065	0.981741	0.731308	1.18659	0.972642	1.10946
SLL1682	alanine dehydrogenase	F2	Amino acids and amines	F	Energy metabolism	35.278	0.888026	1.02763	0.983776	1.10057	0.102879	0.0307773	0.0839149	0.0623155	10	37	0.0668357	0.211903	0.189199	0.806877	0.933721	0.893878	-0.309579	-0.0989359	-0.16185	0.995761	1.0692	0.868833	1.06621	0.91884	1.018	1.01568	1.04748	0.749476	0.995678	1.06681	1.18803
SLR0229	3-hydroxyisobutyrate dehydrogenase	F2	Amino acids and amines	F	Energy metabolism	29.655	0.867812	1.128	0.995928	1.00826	0.0335044	0.0399173	0.0381206	0.0353011	6	13	0.102037	0.153651	0.834512	0.860705	1.11877	0.987772	-0.216409	0.161909	-0.0177506	0.901316	1.16792	0.957807	0.972956	0.834307	1.08809	1.03405	1.04356
SLR0293	glycine dehydrogenase	F2	Amino acids and amines	F	Energy metabolism	24.212	1.0795	0.685141	0.961927	1.27343	0.0684518	0.0411871	0.05255	0.0812307	20	60	0.0612086	0.000796913	0.0103901	0.84771	0.538027	0.755382	-0.238357	-0.89425	-0.404722	1.04385	0.660502	0.934205	1.36144	1.17527	0.743168	0.916073	1.16549	1.01938	0.651751	1.0355	1.29336
SLR0370	succinate-semialdehyde dehydrogenase (NADP+)	F2	Amino acids and amines	F	Energy metabolism	44.273	0.681022	0.816704	1.66567	0.836607	0.114695	0.0402983	0.159618	0.0287348	15	57	0.13626	0.599967	0.0019423	0.814028	0.97621	1.99098	-0.296849	-0.034737	0.993479	0.689244	0.862883	1.57186	0.876013	0.536619	0.764691	1.89038	0.808306	0.817202	0.822537	1.53476	0.825502
SLR0657	aspartate kinase	F2	Amino acids and amines	F	Energy metabolism	32.167	0.746639	1.01515	0.9485	1.28971	0.0662341	0.0330901	0.0615222	0.0758611	17	92	0.00158736	0.00936646	0.00781399	0.578918	0.78711	0.735434	-0.78857	-0.345363	-0.443332	0.781354	0.97514	0.861817	1.38169	0.804624	1.01413	0.985353	1.1959	0.653938	1.05617	0.998329	1.29156
SLR0662	arginine decarboxylase	F2	Amino acids and amines	F	Energy metabolism	17.986	1.08353	0.993175	0.900417	1.02288	0.0611987	0.0633621	0.0803012	0.0489344	13	50	0.335181	0.627507	0.139322	1.05929	0.970959	0.880277	0.0831002	-0.042517	-0.183971	1.0947	0.906673	0.906667	1.09196	1.00362	1.01617	0.995492	0.984722	1.15227	1.05668	0.799093	0.99196
SLR0879	glycine decarboxylase complex H-protein	F2	Amino acids and amines	F	Energy metabolism	47.727	1.05132	1.19493	0.839984	0.91377	0.0147433	0.027858	0.0371851	0.00542201	10	38	0.000244426	0.000150586	0.0499799	1.15053	1.30769	0.919251	0.2023	0.387019	-0.121469	1.06028	1.17643	0.841931	0.921364	1.06315	1.2343	0.7935	0.909052	1.03054	1.17405	0.884522	0.910893
SLR1312	arginine decarboxylase	F2	Amino acids and amines	F	Energy metabolism	17.602	1.22145	1.0297	0.804612	0.94423	0.0428431	0.0604962	0.0616232	0.042047	12	37	0.00283927	0.176193	0.0571772	1.2936	1.09052	0.852136	0.37139	0.12502	-0.230845	1.22851	0.946158	0.836518	0.988812	1.27004	1.05552	0.718426	0.956015	1.16581	1.08744	0.858892	0.887862
SLR1877	2-hydroxyhepta-2,4-diene-1,7-dioate isomerase	F2	Amino acids and amines	F	Energy metabolism	38.043	0.750997	0.895704	1.2803	1.073	0.0827707	0.155464	0.209618	0.11873	8	65	0.0346375	0.269189	0.290505	0.699907	0.83477	1.19321	-0.514765	-0.26055	0.254842	0.650634	1.11542	1.02575	1.2082	0.85335	0.779013	1.27601	1.09163	0.749007	0.792678	1.53915	0.919163
sll0018	fructose-bisphosphate aldolase, class II	F9	Glycolysis	F	Energy metabolism	77.437	0.746131	0.868553	1.34207	1.04325	0.134993	0.0625209	0.054544	0.0956438	44	788	0.063996	0.096661	0.0184876	0.715201	0.832548	1.28644	-0.483579	-0.264394	0.363381	0.795327	0.923516	1.26682	1.01434	0.881281	0.781091	1.39436	0.943265	0.561784	0.901051	1.36503	1.17213
SLL0587	pyruvate kinase	F9	Glycolysis	F	Energy metabolism	39.112	0.715249	1.05919	0.97607	1.2495	0.110728	0.0250479	0.052192	0.123549	13	57	0.0103859	0.0996485	0.044873	0.57243	0.84769	0.781171	-0.804829	-0.238392	-0.35629	0.845846	1.08005	0.911837	1.16227	0.575122	1.02396	0.976696	1.42422	0.724779	1.07354	1.03968	1.162
SLL0593	glucokinase	F9	Glycolysis	F	Energy metabolism	26.761	0.87328	1.01553	1.26443	0.846767	0.051915	0.0992843	0.121593	0.0750512	11	45	0.702222	0.127622	0.0144508	1.03131	1.1993	1.49324	0.0444796	0.262193	0.578446	0.900716	0.876604	1.3047	0.917978	0.800586	1.06735	1.38907	0.743001	0.918538	1.10263	1.09951	0.879321
SLL0745	phosphofructokinase	F9	Glycolysis	F	Energy metabolism	9.635	1.48153	0.906892	0.593569	1.01801	0.281548	0.14323	0.24356	0.101872	3	3	0.0937638	0.421805	0.0853841	1.45531	0.890845	0.583066	0.541328	-0.166754	-0.778269	1.1466	1.09584	0.809847	0.947711	1.83547	0.749201	0.253266	1.16207	1.46251	0.875636	0.717594	0.94426
SLL1196	phosphofructokinase	F9	Glycolysis	F	Energy metabolism	15.789	1.17734	1.13	0.776089	0.916573	0.0234771	0.0391924	0.049492	0.0286581	5	11	0.000572045	0.00340794	0.0254926	1.2845	1.23285	0.846729	0.361206	0.302003	-0.240028	1.17303	1.11137	0.835368	0.880227	1.15098	1.18452	0.714221	0.950276	1.208	1.09411	0.778676	0.919216
sll1275	pyruvate kinase 2	F9	Glycolysis	F	Energy metabolism	59.052	0.868844	1.11336	0.969542	1.04825	0.0270455	0.0327349	0.0921508	0.132211	31	187	0.133265	0.536064	0.52775	0.828851	1.06212	0.924915	-0.270815	0.0869421	-0.112607	0.900219	1.12699	0.920691	1.0521	0.872099	1.14487	1.0986	0.884435	0.834212	1.06823	0.889336	1.20822
SLR0329	glucokinase	F9	Glycolysis	F	Energy metabolism	19.266	1.36194	0.885192	0.674148	1.07872	0.462063	0.144753	0.349787	0.11112	4	6	0.446782	0.208053	0.194017	1.26255	0.820595	0.624952	0.336343	-0.285258	-0.678183	0.744552	1.08969	1.01193	1.15382	1.85605	0.790955	0.192283	1.16072	1.48522	0.774926	0.818229	0.921623
slr0394	phosphoglycerate kinase	F9	Glycolysis	F	Energy metabolism	64	0.582151	0.918668	1.32479	1.17439	0.0324666	0.0363954	0.0562463	0.00965255	32	661	1.5874e-05	0.000656849	0.0203531	0.495703	0.782248	1.12806	-1.01245	-0.354301	0.173841	0.620906	0.942708	1.2484	1.18798	0.584097	0.867234	1.38221	1.16646	0.541451	0.946063	1.34374	1.16874
SLR0752	enolase	F9	Glycolysis	F	Energy metabolism	61.111	1.00176	1.08694	0.851152	1.06014	0.0621818	0.0446399	0.042998	0.0623041	41	487	0.401363	0.646906	0.0174776	0.94493	1.02528	0.802864	-0.0817208	0.0360148	-0.316772	1.08907	1.04782	0.797082	1.06604	0.967244	1.14941	0.902282	0.981062	0.948976	1.0636	0.854092	1.13333
slr0884	glyceraldehyde 3-phosphate dehydrogenase 1 (NAD+)	F9	Glycolysis	F	Energy metabolism	63.559	0.834865	1.27328	0.709014	1.18285	0.18587	0.241717	0.058997	0.0215708	18	121	0.0581864	0.626073	0.000437392	0.70581	1.07645	0.599413	-0.502648	0.106284	-0.738377	1.09772	0.938579	0.78287	1.18083	0.703214	1.50082	0.638472	1.15749	0.703654	1.38043	0.705699	1.21022
slr0943	fructose-bisphosphate aldolase, class I	F9	Glycolysis	F	Energy metabolism	62	0.611819	0.732439	1.79807	0.857677	0.0304234	0.0581324	0.101442	0.0347991	24	118	0.00167213	0.0591618	0.000243089	0.713344	0.853979	2.09644	-0.48733	-0.227727	1.06794	0.652946	0.724759	1.77753	0.84477	0.580309	0.665393	1.9313	0.823003	0.602201	0.807165	1.68538	0.905259
slr0952	fructose-1,6-bisphosphatase	F9	Glycolysis	F	Energy metabolism	54.755	0.755503	0.877399	1.39677	0.970326	0.0820253	0.111925	0.0931695	0.144666	18	94	0.141749	0.512185	0.0247874	0.778608	0.904231	1.43949	-0.361031	-0.145236	0.525554	0.810272	0.771919	1.29508	1.12273	0.639561	0.827932	1.52018	1.01233	0.816677	1.03235	1.37506	0.77592
SLR1124	phosphoglycerate mutase	F9	Glycolysis	F	Energy metabolism	37.246	0.909042	1.29473	0.771664	1.02456	0.0664889	0.0527522	0.0877833	0.0649878	17	89	0.153736	0.0103014	0.0306588	0.887253	1.2637	0.753168	-0.172583	0.337654	-0.408957	0.960882	1.22894	0.87304	0.93714	0.815184	1.35808	0.783034	1.0437	0.951061	1.29718	0.658919	1.09284
SLR1349	glucose-6-phosphate isomerase	F9	Glycolysis	F	Energy metabolism	65.537	0.822298	0.911805	1.2715	0.994397	0.0674838	0.0564957	0.0782475	0.0751168	31	267	0.0735329	0.281851	0.0224984	0.826931	0.916943	1.27866	-0.274161	-0.125096	0.354638	0.902131	0.844438	1.30277	0.950664	0.737092	0.98269	1.3478	0.932422	0.827669	0.908287	1.16394	1.1001
SLR1945	2,3-bisphosphoglycerate-independent phosphoglycerate mutase	F9	Glycolysis	F	Energy metabolism	45.865	0.821285	0.917286	1.20949	1.05194	0.0348065	0.0536407	0.075743	0.0407834	20	100	0.00369011	0.0475403	0.060674	0.780737	0.871998	1.14978	-0.357092	-0.197603	0.201354	0.870436	0.975702	1.10258	1.05128	0.799028	0.929991	1.26866	1.00232	0.794392	0.846166	1.25723	1.10221
sll0053	biotin carboxylase	G		G	Fatty acid, phospholipid and sterol metabolism	41.295	0.644162	1.17399	1.08548	1.09636	0.100515	0.0418691	0.0750467	0.0708277	13	82	0.00651241	0.252989	0.888677	0.587545	1.07081	0.990076	-0.767229	0.0986986	-0.0143894	0.621576	1.12189	1.06042	1.19611	0.533914	1.2244	1.18733	1.05436	0.776996	1.17569	1.0087	1.03861
sll0336	acetyl-CoA carboxylase beta subunit	G		G	Fatty acid, phospholipid and sterol metabolism	19.018	1.16429	1.01852	0.900669	0.916521	0.130993	0.0539587	0.013788	0.0992887	6	16	0.100007	0.270868	0.833995	1.27034	1.11129	0.982704	0.345214	0.15223	-0.0251708	1.3477	0.961543	0.884209	0.80655	1.09519	1.09097	0.917952	0.895896	1.04999	1.00304	0.899847	1.04712
sll0418	2-methyl-6-phytylbenzoquinone methyltransferase	G		G	Fatty acid, phospholipid and sterol metabolism	9.434	0.821293	0.934414	1.36415	0.880146	0.179584	0.142534	0.329445	0.0248743	3	20	0.670015	0.623896	0.107014	0.933133	1.06166	1.54991	-0.0998457	0.0863192	0.632183	1.07495	1.13513	0.899057	0.890872	0.683487	0.850188	1.62056	0.845769	0.705446	0.81793	1.57283	0.903798
sll0728	acetyl-CoA carboxylase alpha subunit	G		G	Fatty acid, phospholipid and sterol metabolism	30.675	1.02899	1.15453	0.991701	0.824781	0.164421	0.11444	0.14125	0.0755443	10	26	0.18571	0.0272587	0.214566	1.2476	1.3998	1.20238	0.31915	0.485217	0.265895	0.962147	1.24645	0.941924	0.849474	0.869542	1.22391	1.18413	0.722417	1.25529	0.993207	0.849052	0.902452
SLL1069	3-oxoacyl-[acyl-carrier-protein] synthase II	G		G	Fatty acid, phospholipid and sterol metabolism	41.106	0.960335	1.08248	0.877281	1.0799	0.0421043	0.0632537	0.0646515	0.0698508	16	109	0.106837	0.970951	0.0395255	0.889281	1.00239	0.812372	-0.169289	0.00344483	-0.299788	1.00603	1.02367	0.804982	1.16532	0.904424	1.05352	0.9619	1.08015	0.970553	1.17026	0.864961	0.994226
sll1085	glycerol-3-phosphate dehydrogenase	G		G	Fatty acid, phospholipid and sterol metabolism	35.262	0.639257	0.520189	2.28787	0.552687	0.213221	0.089333	0.397289	0.0974816	16	37	0.629118	0.745669	0.00388558	1.15663	0.9412	4.13954	0.209932	-0.0874272	2.04947	0.744742	0.590732	2.07629	0.588237	0.831155	0.575682	1.9429	0.650264	0.341872	0.394152	2.84442	0.41956
SLL1605	(3R)-hydroxymyristol acyl carrier protein dehydrase	G		G	Fatty acid, phospholipid and sterol metabolism	13.253	0.99423	0.982867	1.35731	0.665589	0.158492	0.147385	0.074007	0.063181	3	10	0.0527692	0.0489041	0.000550599	1.49376	1.47669	2.03927	0.578948	0.562365	1.02805	1.20789	0.794301	1.36444	0.633366	0.946055	1.00024	1.44418	0.609527	0.828742	1.15406	1.26332	0.753874
SLL1655	similar to biotin [acetyl-CoA-carboxylase] ligase	G		G	Fatty acid, phospholipid and sterol metabolism	19.708	1.16083	1.11381	0.807324	0.91803	0	0	0	0	2	2				1.26448	1.21326	0.879409	0.338547	0.278893	-0.185394	1.16083	1.11381	0.807324	0.91803
SLR0089	gamma-tocopherol methyltransferase	G		G	Fatty acid, phospholipid and sterol metabolism	17.35	0.726857	0.992785	1.39429	0.88607	0.174039	0.0598348	0.219755	0.160239	5	7	0.395111	0.427435	0.0574209	0.820316	1.12044	1.57356	-0.285748	0.16406	0.654036	0.933373	1.02131	1.13481	0.910498	0.739564	0.909529	1.67216	0.678748	0.507635	1.04751	1.37589	1.06896
slr0384	sulfoquinovosyldiacylglycerol biosynthesis protein SqdX	G		G	Fatty acid, phospholipid and sterol metabolism	19.841	1.1365	1.11104	0.816811	0.935651	0.0744022	0.0510642	0.033053	0.0465524	6	11	0.0317829	0.0229707	0.0422332	1.21466	1.18745	0.872987	0.280555	0.247867	-0.195968	1.09645	1.18325	0.826038	0.894259	1.24079	1.07469	0.772512	0.91201	1.07226	1.07517	0.851882	1.00068
slr0435	biotin carboxyl carrier protein of acetyl-CoA carboxylase	G		G	Fatty acid, phospholipid and sterol metabolism	76.623	0.911569	0.961442	1.20991	0.917081	0.0856689	0.0428145	0.146151	0.0664041	12	140	0.946119	0.471624	0.0613461	0.993989	1.04837	1.3193	-0.0086975	0.0681513	0.399776	0.887887	1.02121	1.12004	0.97086	0.820511	0.939934	1.41603	0.82352	1.02631	0.923179	1.09365	0.956863
SLR0776	UDP-3-o-[3-hydroxymyristoyl] glucosamine n-acyltransferase	G		G	Fatty acid, phospholipid and sterol metabolism	38.953	0.908487	1.36085	0.779364	0.951299	0.13322	0.111309	0.0778692	0.0578931	11	33	0.698207	0.00990779	0.0663473	0.954996	1.43052	0.819263	-0.0664331	0.516539	-0.287601	0.914628	1.49058	0.671504	0.923284	0.742342	1.3732	0.852532	1.03193	1.06849	1.21877	0.814056	0.898681
SLR0886	3-oxoacyl-[acyl-carrier protein] reductase	G		G	Fatty acid, phospholipid and sterol metabolism	45.749	0.860968	1.02918	1.00322	1.10663	0.196038	0.0390152	0.120282	0.0513295	8	19	0.161603	0.164581	0.326066	0.778008	0.930013	0.906552	-0.362143	-0.104677	-0.141538	1.10876	0.991255	0.864535	1.03545	0.629388	1.08285	1.15787	1.1299	0.844755	1.01344	0.987257	1.15455
slr1020	sulfolipid biosynthesis protein SqdB	G		G	Fatty acid, phospholipid and sterol metabolism	53.525	1.13284	0.872165	1.07842	0.916581	0.149098	0.0594063	0.0547579	0.0365152	23	149	0.117137	0.418629	0.0254116	1.23594	0.951542	1.17657	0.305607	-0.0716614	0.234581	1.24078	0.832447	1.04682	0.879949	0.922001	0.956137	1.15544	0.966419	1.23573	0.82791	1.03298	0.903374
SLR1051	enoyl-[acyl-carrier-protein] reductase	G		G	Fatty acid, phospholipid and sterol metabolism	53.488	0.960273	0.950525	1.37176	0.717441	0.267681	0.113973	0.344093	0.060677	12	77	0.27905	0.0631087	0.0570781	1.33847	1.32488	1.91202	0.420584	0.405864	0.935098	1.05801	0.792951	1.46921	0.679827	0.594677	0.999942	1.73593	0.669454	1.22813	1.05868	0.910148	0.803042
slr1510	fatty acid/phospholipid synthesis protein PlsX	G		G	Fatty acid, phospholipid and sterol metabolism	44.54	1.0569	0.933269	1.03874	0.971092	0.164249	0.0605743	0.14784	0.0438151	12	49	0.514747	0.513842	0.568593	1.08836	0.96105	1.06966	0.122162	-0.0573161	0.0971497	1.28349	0.894998	0.903604	0.917904	0.899345	0.886031	1.24447	0.970156	0.987868	1.01878	0.968138	1.02522
slr1511	3-oxoacyl-[acyl-carrier-protein] synthase III	G		G	Fatty acid, phospholipid and sterol metabolism	25.152	1.1569	0.9529	0.787758	1.10244	0.0991208	0.0519553	0.0407458	0.0689142	5	13	0.558233	0.0704097	0.00512722	1.04939	0.864352	0.714556	0.069555	-0.210309	-0.48488	1.05526	1.00089	0.812334	1.13151	1.12411	0.977084	0.730334	1.16847	1.29132	0.880722	0.820608	1.00735
SLR1609	long-chain-fatty-acid CoA ligase	G		G	Fatty acid, phospholipid and sterol metabolism	37.931	0.470345	0.392509	1.90642	1.23072	0.0583644	0.018064	0.0243325	0.0687075	28	110	0.00028299	7.55823e-05	0.000195459	0.38217	0.318926	1.54903	-1.38771	-1.6487	0.631365	0.544475	0.394619	1.87979	1.18111	0.464715	0.413503	1.93861	1.18317	0.401845	0.369406	1.90087	1.32788
slr1672	glycerol kinase	G		G	Fatty acid, phospholipid and sterol metabolism	17.576	0.576671	0.415424	2.60952	0.398384	0.043089	0.100337	0.248568	0.105813	7	26	0.091945	0.876752	0.000318242	1.44753	1.04277	6.55027	0.533591	0.0604273	2.71155	0.637606	0.554637	2.26008	0.54768	0.546702	0.369607	2.75114	0.33255	0.545706	0.322028	2.81734	0.314921
SLR1755	NAD+ dependent glycerol-3-phosphate dehydrogenase	G		G	Fatty acid, phospholipid and sterol metabolism	33.438	0.575554	0.867397	1.59037	0.966681	0.0457688	0.0415418	0.107263	0.0591081	8	37	0.00177951	0.12388	0.00197012	0.595391	0.897293	1.64518	-0.74809	-0.156348	0.718249	0.64028	0.924705	1.47334	0.961676	0.543068	0.827546	1.73247	0.896921	0.543313	0.849939	1.5653	1.04145
slr1993	PHA-specific beta-ketothiolase	G		G	Fatty acid, phospholipid and sterol metabolism	61.858	0.755747	1.14341	1.05979	1.04106	0.0741636	0.13705	0.122797	0.0704931	23	161	0.0169118	0.400785	0.860717	0.725942	1.09832	1.01799	-0.462073	0.135297	0.0257237	0.748534	0.949612	1.16581	1.13604	0.668737	1.23803	1.12588	0.967352	0.84997	1.2426	0.887661	1.01977
slr1994	PHA-specific acetoacetyl-CoA reductase	G		G	Fatty acid, phospholipid and sterol metabolism	55.833	1.19005	0.986181	0.942253	0.881515	0.114399	0.157627	0.116421	0.061461	17	71	0.0283061	0.431016	0.549694	1.35001	1.11873	1.0689	0.432966	0.161868	0.0961302	1.29153	0.787253	0.985093	0.936122	1.24843	1.17277	0.783158	0.795647	1.03019	0.998525	1.05851	0.912775
slr2023	malonyl coenzyme A-acyl carrier protein transacylase	G		G	Fatty acid, phospholipid and sterol metabolism	40.956	1.17872	0.873978	0.959492	0.987813	0.199435	0.0467465	0.255336	0.037231	10	26	0.254068	0.054441	0.884168	1.19326	0.884761	0.97133	0.254908	-0.176641	-0.0419667	1.28668	0.922812	0.841103	0.949405	1.35039	0.888153	0.723251	1.03821	0.899081	0.81097	1.31412	0.975826
slr2033	membrane-associated rubredoxin, essential for photosystem I assembly	G		G	Fatty acid, phospholipid and sterol metabolism	61.739	0.806592	1.25162	1.1704	0.771388	0.104811	0.00916215	0.0887657	0.037546	6	45	0.677894	6.1585e-05	0.00424627	1.04564	1.62255	1.51727	0.0643815	0.698265	0.601477	0.946047	1.25782	1.04528	0.750855	0.780361	1.23866	1.24173	0.739248	0.693367	1.25837	1.2242	0.824062
slr2089	squalene-hopene-cyclase	G		G	Fatty acid, phospholipid and sterol metabolism	27.666	1.164	0.860582	0.863708	1.11171	0.126526	0.064082	0.0864894	0.0577398	15	38	0.623057	0.0146452	0.0279761	1.04704	0.774109	0.77692	0.066316	-0.369392	-0.364161	1.08158	0.861662	0.882622	1.17413	1.06767	0.938521	0.958905	1.03491	1.34276	0.781564	0.749598	1.12608
SLR2124	3-oxoacyl-[acyl-carrier protein] reductase	G		G	Fatty acid, phospholipid and sterol metabolism	18.474	0.684827	0.701185	1.55605	1.05793	0.122644	0.0867843	0.291728	0.0966333	3	21	0.0278015	0.0177744	0.0836487	0.647325	0.662787	1.47084	-0.627439	-0.593383	0.556643	0.513231	0.593282	1.9576	0.935884	0.748754	0.805782	1.27326	1.1722	0.792495	0.70449	1.4373	1.06572
ssl2084	acyl carrier protein	G		G	Fatty acid, phospholipid and sterol metabolism	23.377	0.86856	1.12728	1.0474	0.956762	0.199283	0.121242	0.170928	0.0707256	3	12	0.586981	0.160919	0.526479	0.907812	1.17822	1.09473	-0.139535	0.236613	0.13058	1.14043	1.13859	0.805741	0.915247	0.668307	1.26979	1.16319	0.898712	0.796947	0.973458	1.17327	1.05633
sll1323	ATP synthase subunit b' of CF(0)	H1	ATP synthase	H	Photosynthesis and respiration	53.147	0.161251	1.37847	1.35158	1.10869	0.0652433	0.144784	0.212398	0.0936606	11	87	0.000301282	0.0913691	0.213039	0.145442	1.24333	1.21908	-2.78149	0.314207	0.285788	0.11415	1.5801	1.06628	1.23947	0.11609	1.24678	1.57561	1.06152	0.253512	1.30853	1.41286	1.02509
sll1324	ATP synthase B chain (subunit I) of CF(0)	H1	ATP synthase	H	Photosynthesis and respiration	53.073	0.20169	1.40726	1.22858	1.16248	0.0422909	0.159494	0.184157	0.00314867	28	196	5.65669e-06	0.0958085	0.638465	0.173501	1.21057	1.05686	-2.52699	0.275684	0.079791	0.256275	1.58158	0.999069	1.16307	0.195568	1.19614	1.44994	1.15836	0.153228	1.44404	1.23673	1.166
sll1325	ATP synthase delta chain of CF(1)	H1	ATP synthase	H	Photosynthesis and respiration	61.081	0.265565	1.53138	1.31274	0.890309	0.079536	0.179551	0.297516	0.0873867	11	99	0.00171047	0.0104957	0.126306	0.298284	1.72006	1.47448	-1.74524	0.782457	0.560208	0.268276	1.30025	1.56123	0.870239	0.166827	1.55589	1.48255	0.794737	0.361593	1.73801	0.894453	1.00595
sll1326	ATP synthase alpha chain	H1	ATP synthase	H	Photosynthesis and respiration	61.829	0.109475	1.36718	1.51553	1.00782	0.00904665	0.0503868	0.0846874	0.0367174	46	636	4.68208e-06	0.0012326	0.00147273	0.108625	1.35658	1.50377	-3.20257	0.439969	0.588586	0.113259	1.42356	1.40893	1.05426	0.118167	1.30125	1.6161	0.964478	0.0969985	1.37673	1.52155	1.00472
sll1327	ATP synthase gamma chain	H1	ATP synthase	H	Photosynthesis and respiration	42.675	0.299732	1.23881	1.43676	1.02469	0.103151	0.0694523	0.128305	0.0812456	14	108	0.00145175	0.0471988	0.0185027	0.292509	1.20896	1.40214	-1.77345	0.273767	0.487626	0.358939	1.14437	1.37732	1.11937	0.154669	1.3094	1.61495	0.920977	0.385588	1.26267	1.31801	1.03373
slr1329	ATP synthase beta subunit	H1	ATP synthase	H	Photosynthesis and respiration	89.027	0.258227	1.36446	1.41651	0.9608	0.0788891	0.0755053	0.0790796	0.0925074	65	1060	0.00122064	0.00877069	0.00610571	0.268762	1.42013	1.4743	-1.8956	0.506027	0.560032	0.367822	1.27019	1.35407	1.00792	0.185351	1.45502	1.52808	0.831546	0.221507	1.36818	1.36738	1.04293
slr1330	ATP synthase epsilon chain of CF(1)	H1	ATP synthase	H	Photosynthesis and respiration	49.265	0.295085	1.33315	1.30878	1.06298	0.112435	0.201636	0.0480159	0.0586144	10	58	0.00102054	0.142946	0.0101247	0.277601	1.25417	1.23123	-1.84892	0.326728	0.300104	0.167199	1.57977	1.24264	1.01039	0.440859	1.08586	1.32851	1.14477	0.277196	1.33384	1.35518	1.03379
sll0813	cytochrome c oxidase subunit II	H10	Respiratory terminal oxidases	H	Photosynthesis and respiration	25.667	1.12754	0.667306	1.25127	0.953885	0.132006	0.0638119	0.200962	0.0132568	6	31	0.13781	0.00340429	0.105043	1.18205	0.699567	1.31176	0.241294	-0.515467	0.391503	1.03918	0.596217	1.42941	0.935189	1.02931	0.654708	1.35397	0.962019	1.31414	0.750993	0.970422	0.964446
slr1136	cytochrome c oxidase subunit II	H10	Respiratory terminal oxidases	H	Photosynthesis and respiration	8.735	1.05796	0.455115	1.28717	0.866422	0.259241	0.379027	0.50786	0.0416738	3	14	0.360542	0.397612	0.307776	1.22106	0.525281	1.48562	0.288138	-0.928838	0.571064	1.09758	0.927916	1.05023	0.924272	0.722498	0.43743	1.99282	0.847252	1.35379	0	0.81847	0.827743
slr1379	quinol oxidase subunit I	H10	Respiratory terminal oxidases	H	Photosynthesis and respiration	4.555	1.15122	0.724438	1.24725	0.877094	0.184348	0.102271	0.195146	0.0674501	2	9	0.119496	0.152823	0.0643009	1.31254	0.825952	1.42202	0.392362	-0.27587	0.507944	0.894394	0.83625	1.48765	0.781711	1.24082	0.58908	1.24443	0.925661	1.31844	0.747984	1.00966	0.923911
sll0934	carboxysome formation protein CcmA	H2	CO2 fixation	H	Photosynthesis and respiration	56.98	0.767118	0.953458	1.22075	1.05867	0.0958856	0.0445068	0.103766	0.0248861	24	126	0.0141197	0.0433286	0.0981998	0.724604	0.900616	1.15309	-0.464736	-0.151015	0.205511	0.892939	1.00505	1.07642	1.02559	0.748003	0.896437	1.26994	1.08562	0.660413	0.95889	1.31589	1.06481
sll1028	carbon dioxide concentrating mechanism protein CcmK	H2	CO2 fixation	H	Photosynthesis and respiration	93.204	0.766331	0.920185	1.37085	0.94263	0.0654884	0.0239575	0.0961212	0.0686342	24	1022	0.0582963	0.684906	0.00685074	0.812972	0.976189	1.45429	-0.298723	-0.0347675	0.540311	0.858328	0.886467	1.25463	1.00057	0.729584	0.93417	1.49003	0.84622	0.711082	0.939918	1.3679	0.981099
sll1029	carbon dioxide concentrating mechanism protein CcmK	H2	CO2 fixation	H	Photosynthesis and respiration	93.694	0.99751	0.874002	1.16717	0.961314	0.0716296	0.0773279	0.115953	0.0403889	17	886	0.567349	0.229881	0.0767333	1.03765	0.909174	1.21414	0.0533231	-0.137372	0.27994	1.08092	0.780675	1.21559	0.922811	0.906026	0.871298	1.27865	0.944027	1.00558	0.970031	1.00729	1.0171
sll1030	carbon dioxide concentrating mechanism protein CcmL, putative carboxysome assembly protein	H2	CO2 fixation	H	Photosynthesis and respiration	77	1.71549	0.793572	0.637624	0.853317	0.169751	0.105241	0.250323	0.170912	6	14	0.00717204	0.695419	0.371174	2.01037	0.929985	0.74723	1.00746	-0.104721	-0.420376	1.64924	0.77332	0.809882	0.76756	1.94844	0.676004	0.283655	1.0919	1.54878	0.931392	0.819334	0.700491
sll1031	carbon dioxide concentrating mechanism protein CcmM, putative carboxysome structural protein	H2	CO2 fixation	H	Photosynthesis and respiration	62.737	0.465819	1.39834	1.39539	0.740453	0.0863582	0.00882569	0.136661	0.0615215	58	420	0.0215236	0.000116004	0.0034827	0.6291	1.8885	1.88451	-0.668639	0.917237	0.914187	0.587159	1.41082	1.22631	0.77571	0.393152	1.3919	1.56101	0.65394	0.417145	1.3923	1.39885	0.791708
sll1342	NAD(P)-dependent glyceraldehyde-3-phosphate dehydrogenase	H2	CO2 fixation	H	Photosynthesis and respiration	80.712	0.84472	1.0177	1.1236	1.01398	0.056736	0.0646477	0.0780306	0.0487219	44	764	0.0328764	0.951281	0.167243	0.833073	1.00367	1.1081	-0.263485	0.00528545	0.148094	0.912388	0.926425	1.11677	1.04442	0.773546	1.05883	1.22239	0.945228	0.848226	1.06785	1.03163	1.0523
sll1525	phosphoribulokinase	H2	CO2 fixation	H	Photosynthesis and respiration	92.47	0.82194	1.19055	0.969012	1.0185	0.152982	0.0888722	0.0700422	0.0116198	48	453	0.144237	0.0532799	0.380059	0.807009	1.16892	0.95141	-0.309343	0.225179	-0.0718613	1.00057	1.06712	0.913302	1.019	0.626919	1.27281	1.0678	1.03247	0.838329	1.23171	0.925936	1.00402
slr0009	ribulose bisphosphate carboxylase large subunit	H2	CO2 fixation	H	Photosynthesis and respiration	76.809	1.13053	1.13764	0.92453	0.807299	0.092224	0.149968	0.0575685	0.04967	144	3423	0.0120255	0.0416696	0.0946972	1.40038	1.4092	1.14521	0.48582	0.494875	0.195616	1.257	0.925559	0.954558	0.862882	1.0397	1.24294	0.975051	0.742311	1.09488	1.24444	0.84398	0.816704
slr0012	ribulose bisphosphate carboxylase small subunit	H2	CO2 fixation	H	Photosynthesis and respiration	94.69	1.22437	0.94283	0.993212	0.839592	0.13029	0.152288	0.0255188	0.02247	24	751	0.0146637	0.39661	0.00307972	1.45829	1.12296	1.18297	0.544274	0.167309	0.242413	1.36805	0.754081	1.01264	0.865225	1.05263	1.12703	1.00984	0.81051	1.25242	0.947382	0.957159	0.843042
slr0051	periplasmic beta-type carbonic anhydrase	H2	CO2 fixation	H	Photosynthesis and respiration	56.654	0.676096	0.982468	1.72812	0.613319	0.0303344	0.0431315	0.104289	0.0517478	17	143	0.212958	0.00149385	0.000172114	1.10236	1.60189	2.81765	0.140589	0.679773	1.49449	0.693843	0.99385	1.75604	0.556271	0.633398	0.92488	1.83958	0.602146	0.701046	1.02867	1.58874	0.68154
slr0436	carbon dioxide concentrating mechanism protein CcmO	H2	CO2 fixation	H	Photosynthesis and respiration	36.027	1.12283	0.98513	1.01258	0.879458	0.03558	0.0857603	0.158404	0.0417115	8	16	0.00328701	0.192173	0.314471	1.27673	1.12015	1.15137	0.352455	0.163698	0.203349	1.16369	1.10605	0.798514	0.931748	1.07697	0.916575	1.17679	0.829668	1.12784	0.932762	1.06243	0.876959
slr0783	triosephosphate isomerase	H2	CO2 fixation	H	Photosynthesis and respiration	45.868	0.836634	0.941096	1.3083	0.91397	0.0603095	0.0589009	0.147857	0.052233	11	109	0.242318	0.651549	0.0236647	0.915385	1.02968	1.43145	-0.12755	0.0421954	0.517474	0.751537	0.874558	1.47326	0.900649	0.874221	0.930966	1.33711	0.857707	0.884145	1.01776	1.11454	0.983554
slr1347	beta-type carbonic anhydrase localized in the carboxysome	H2	CO2 fixation	H	Photosynthesis and respiration	40.193	0.811399	1.2424	1.06365	0.88255	0.0701611	0.101853	0.0781123	0.0561969	11	93	0.325658	0.0119232	0.0563016	0.91938	1.40774	1.2052	-0.121266	0.493385	0.269269	0.78598	1.09878	1.15841	0.956831	0.741047	1.32365	1.06542	0.869882	0.90717	1.30479	0.967104	0.820937
slr1838	carbon dioxide concentrating mechanism protein CcmK homolog 3, putative carboxysome assembly protein	H2	CO2 fixation	H	Photosynthesis and respiration	44.66	1.79943	0.436294	1.02768	0.736592	0.383659	0.0988569	0.511496	0.0289804	5	7	0.109868	0.100291	0.627198	2.44292	0.592314	1.39518	1.2886	-0.755565	0.480454					2.18309	0.535151	0.516185	0.765573	1.41577	0.337437	1.53918	0.707612
slr1839	carbon dioxide concentrating mechanism protein CcmK homolog 4, putative carboxysome assembly protein	H2	CO2 fixation	H	Photosynthesis and respiration	73.214	0.901875	0.99494	1.08119	1.02199	0.189351	0.0514045	0.0883706	0.0886237	8	41	0.46208	0.727791	0.540154	0.882468	0.97353	1.05793	-0.180384	-0.038702	0.0812394	0.729107	0.995634	1.20511	1.07014	1.16544	0.931639	1.00521	0.897705	0.811076	1.05755	1.03325	1.09813
sll1182	cytochrome b6-f complex alternative iron-sulfur subunit (Rieske iron sulfur protein)	H3	Cytochrome b6/f complex	H	Photosynthesis and respiration	34.586	0.61373	1.06314	1.40221	0.920919	0.148906	0.0402344	0.340506	0.163574	5	34	0.121003	0.298447	0.145928	0.666432	1.15443	1.52262	-0.58547	0.207182	0.60656	0.714061	1.08048	1.29851	0.906956	0.403221	1.00753	1.86131	0.727929	0.723907	1.1014	1.04682	1.12787
sll1316	cytochrome b6-f complex iron-sulfur subunit (Rieske iron sulfur protein)	H3	Cytochrome b6/f complex	H	Photosynthesis and respiration	58.889	0.971766	1.18969	0.895012	0.943528	0.0798281	0.0711331	0.0938572	0.0942401	15	108	0.762633	0.0420337	0.63316	1.02993	1.2609	0.948581	0.0425441	0.334454	-0.0761573	1.05413	1.15011	0.831052	0.964707	0.86372	1.28958	1.02772	0.818985	0.997446	1.1294	0.826267	1.04689
sll1317	apocytochrome f, component of cytochrome b6/f complex	H3	Cytochrome b6/f complex	H	Photosynthesis and respiration	35.366	1.04146	1.31108	0.816741	0.83072	0.0360833	0.0340236	0.0713601	0.0282904	12	161	0.00289011	0.000105015	0.809467	1.25368	1.57824	0.983172	0.326173	0.658319	-0.0244843	1.07229	1.26818	0.853405	0.806125	0.990829	1.31365	0.879835	0.81569	1.06127	1.35141	0.716983	0.870346
slr0342	cytochrome b6	H3	Cytochrome b6/f complex	H	Photosynthesis and respiration	24.324	1.83109	0.817969	0.489767	0.861174	0.0899296	0.00716584	0.201369	0.109298	5	13	0.000634529	0.606702	0.083629	2.12627	0.94983	0.56872	1.08833	-0.0742589	-0.814209	1.73766	0.807849	0.667818	0.786674	1.95253	0.823491	0.208265	1.01571	1.80308	0.822566	0.593218	0.781136
slr0343	cytochrome b6-f complex subunit 4	H3	Cytochrome b6/f complex	H	Photosynthesis and respiration	8.75	0.937934	1.3418	0.634574	1.08569	0.286172	0.149246	0.0929808	0.182041	2	23	0.571156	0.198729	0.0354907	0.863904	1.23589	0.584487	-0.211058	0.305552	-0.774757	0.537903	1.53316	0.640807	1.28813	1.08481	1.32324	0.745207	0.846735	1.19109	1.169	0.517708	1.12221
sll0519	NADH dehydrogenase subunit 1	H5	NADH dehydrogenase	H	Photosynthesis and respiration	8.333	0.837176	1.0811	1.11871	0.963018	0.0729965	0.129299	0.169907	0.183703	2	79	0.418859	0.498554	0.428602	0.869325	1.12261	1.16167	-0.202033	0.166863	0.216197	0.934809	0.923274	1.27489	0.867025	0.759315	1.23999	1.19875	0.801948	0.817403	1.08004	0.882478	1.22008
sll0520	NADH dehydrogenase subunit NdhI	H5	NADH dehydrogenase	H	Photosynthesis and respiration	69.43	0.822232	1.10472	1.12354	0.949511	0.0315446	0.0146887	0.120538	0.0746159	28	197	0.0904164	0.0447274	0.157562	0.865953	1.16346	1.18328	-0.207639	0.218425	0.242791	0.826297	1.10255	1.12822	0.942939	0.781726	1.08792	1.26877	0.861589	0.858673	1.1237	0.973625	1.044
sll0521	NADH dehydrogenase subunit 6	H5	NADH dehydrogenase	H	Photosynthesis and respiration	16.162	1.0841	1.16511	0.793919	0.956866	0.0570567	0.149874	0.132027	0.0392092	3	8	0.207475	0.311054	0.358339	1.13297	1.21763	0.829707	0.180111	0.28408	-0.269326					1.14116	1.01524	0.925946	0.917657	1.02705	1.31499	0.661892	0.996076
sll1484	type 2 NADH dehydrogenase	H5	NADH dehydrogenase	H	Photosynthesis and respiration	33.47	0.828201	0.909644	1.05122	1.21094	0.0879516	0.0411298	0.109215	0.0395681	12	39	0.00495228	0.00172029	0.123728	0.683933	0.751189	0.868099	-0.548073	-0.412752	-0.204068	0.869394	0.935363	0.955745	1.2395	0.705965	0.851603	1.2041	1.23833	0.909244	0.941967	0.993803	1.15499
sll1733	NADH dehydrogenase subunit 4 (involved in low CO2-inducible, high affinity CO2 uptake)	H5	NADH dehydrogenase	H	Photosynthesis and respiration	2.59	1.69967	0.848223	0.453637	0.998469	0.432586	0.177542	0.343377	0.088333	2	2	0.253174	0.527755	0.264186	1.70228	0.849523	0.454333	0.767466	-0.235274	-1.13818	1.26708	1.02576	0.797015	0.910136	2.13226	0.670681	0.11026	1.0868
slr0261	NADH dehydrogenase subunit 7	H5	NADH dehydrogenase	H	Photosynthesis and respiration	60.677	0.86608	1.05034	1.15973	0.923848	0.155107	0.0854714	0.135972	0.1169	45	424	0.695643	0.284312	0.136347	0.93747	1.13692	1.25533	-0.0931554	0.185132	0.328061	1.08308	0.929497	1.1234	0.864024	0.729828	1.10846	1.34143	0.82029	0.785331	1.11307	1.01436	1.08723
slr0844	NADH dehydrogenase subunit 5	H5	NADH dehydrogenase	H	Photosynthesis and respiration	4.258	1.50475	0.771603	0.778678	0.944964	0.113002	0.062196	0.0835334	0.0327278	3	4	0.0414411	0.132467	0.204991	1.59239	0.816542	0.82403	0.671197	-0.292401	-0.279232					1.61776	0.709407	0.695145	0.977692	1.39175	0.833799	0.862212	0.912236
slr1280	NADH dehydrogenase subunit NdhK	H5	NADH dehydrogenase	H	Photosynthesis and respiration	76.613	0.586484	1.05392	1.29053	1.06906	0.118464	0.0175018	0.113317	0.0723167	41	405	0.00794537	0.787754	0.0802585	0.548595	0.985834	1.20716	-0.866186	-0.0205839	0.271618	0.752788	1.07593	1.15192	1.01935	0.520875	1.03312	1.42949	1.01652	0.485788	1.05271	1.29018	1.17132
slr1281	NADH dehydrogenase subunit I	H5	NADH dehydrogenase	H	Photosynthesis and respiration	62.57	1.50248	0.957425	0.699976	0.840117	0.239201	0.171019	0.102028	0.0971156	18	86	0.0221912	0.446417	0.232169	1.78842	1.13963	0.833189	0.838684	0.188569	-0.263285	1.83733	0.719031	0.63169	0.811952	1.29341	1.11194	0.62404	0.970614	1.37671	1.04131	0.844198	0.737786
slr1743	type 2 NADH dehydrogenase NdbB	H5	NADH dehydrogenase	H	Photosynthesis and respiration	33.416	0.64756	0.918284	1.54263	0.891524	0.114872	0.0486003	0.183509	0.061883	14	65	0.0573273	0.655683	0.00893993	0.726351	1.03002	1.73033	-0.461261	0.0426656	0.791048	0.809581	0.930179	1.34008	0.920164	0.556287	0.853711	1.78442	0.805587	0.576811	0.970961	1.50341	0.948822
sll0226	photosystem I assembly related protein	H6	Photosystem I	H	Photosynthesis and respiration	35.106	0.84309	1.50362	0.754725	0.898565	0.0579091	0.084089	0.0948074	0.0697923	7	39	0.435789	0.00143634	0.15907	0.938263	1.67336	0.839922	-0.0919362	0.742744	-0.251672	0.771983	1.62022	0.625144	0.982655	0.913829	1.42507	0.849335	0.811764	0.843459	1.46557	0.789697	0.901276
sll0629	alternative photosystem I reaction center subunit X	H6	Photosystem I	H	Photosynthesis and respiration	10.156	1.19091	0.932192	1.00107	0.875832	0.0896597	0.0300041	0.263938	0.191787	3	8	0.103105	0.702406	0.616066	1.35975	1.06435	1.14299	0.443337	0.089974	0.192813	1.18959	0.901944	1.11471	0.793751	1.08176	0.973088	1.25215	0.692997	1.30137	0.921546	0.636335	1.14075
sll0634	photosystem I biogenesis protein BtpA	H6	Photosystem I	H	Photosynthesis and respiration	49.477	1.19971	1.1071	0.712991	0.980199	0.0736588	0.104215	0.0239828	0.0142607	7	22	0.0144045	0.163158	0.000172044	1.22394	1.12947	0.727394	0.291535	0.175645	-0.45919	1.27045	0.983816	0.745815	0.999915	1.23055	1.09881	0.703975	0.966665	1.09812	1.23868	0.689183	0.974016
sll0819	photosystem I reaction center subunit III precursor (PSI-F), plastocyanin (cyt c553) docking protein	H6	Photosystem I	H	Photosynthesis and respiration	64.242	0.618048	1.01127	1.04733	1.32336	0.0180411	0.0822676	0.145432	0.0585983	22	266	8.35438e-05	0.0119703	0.0675105	0.467031	0.764168	0.79142	-1.09841	-0.388038	-0.337484	0.618523	1.12111	0.889248	1.37112	0.595718	0.923142	1.24031	1.24083	0.639902	0.989544	1.01243	1.35812
slr0171	photosystem I assembly related protein Ycf37	H6	Photosystem I	H	Photosynthesis and respiration	37.714	1.19133	1.08506	0.736158	0.98746	0.174736	0.0950948	0.201516	0.0848882	5	38	0.211943	0.339826	0.179427	1.20645	1.09883	0.745506	0.270774	0.135974	-0.423707	1.03221	1.21836	0.722366	1.02706	1.43462	1.00303	0.496537	1.06581	1.10715	1.03377	0.989571	0.869512
slr0737	photosystem I subunit II	H6	Photosystem I	H	Photosynthesis and respiration	70.922	0.711851	1.03186	0.990945	1.26535	0.0585404	0.0563191	0.127689	0.0431979	18	224	0.000423096	0.00964589	0.0450653	0.562574	0.815475	0.783141	-0.829885	-0.294287	-0.352656	0.790376	1.10451	0.810443	1.29467	0.695301	1.02379	1.07663	1.20427	0.649876	0.967268	1.08576	1.2971
slr0823	photosystem I assembly related protein	H6	Photosystem I	H	Photosynthesis and respiration	72.254	1.12031	1.38836	0.587372	0.903952	0.0316824	0.0878275	0.0504706	0.0544037	12	85	0.00827838	0.0026835	0.00380507	1.23935	1.53588	0.649783	0.309582	0.619068	-0.621971	1.14156	1.27763	0.638456	0.942355	1.07553	1.49246	0.605002	0.827013	1.14385	1.395	0.518659	0.942487
slr1655	photosystem I subunit XI	H6	Photosystem I	H	Photosynthesis and respiration	26.115	1.21975	0.874598	0.833505	1.07215	0.265378	0.151262	0.1167	0.0935482	8	99	0.49939	0.19131	0.0870193	1.13767	0.815743	0.777416	0.186077	-0.293814	-0.363242	1.06484	0.870596	0.864597	1.19997	1.00116	1.06182	0.958328	0.978687	1.59324	0.691374	0.677591	1.03779
slr1834	P700 apoprotein subunit Ia	H6	Photosystem I	H	Photosynthesis and respiration	16.778	1.00156	0.90519	0.981997	1.11125	0.0522313	0.0769238	0.172004	0.189593	15	149	0.474324	0.22747	0.514637	0.901287	0.814567	0.883684	-0.149941	-0.295895	-0.178397	0.955779	1.00807	0.964358	1.0718	1.07465	0.823118	1.20092	0.901307	0.974246	0.884388	0.78071	1.36066
slr1835	P700 apoprotein subunit Ib	H6	Photosystem I	H	Photosynthesis and respiration	11.491	1.09152	0.792734	1.10136	1.01439	0.363823	0.155097	0.0686063	0.269863	8	55	0.821554	0.370866	0.681509	1.07603	0.78149	1.08574	0.105724	-0.355701	0.11868	1.58495	0.58486	1.16846	0.661731	0.97107	0.836056	1.12851	1.06437	0.718529	0.957286	1.00712	1.31707
ssl0563	photosystem I subunit VII	H6	Photosystem I	H	Photosynthesis and respiration	85.185	0.599725	0.953452	1.28665	1.16017	0.167442	0.115545	0.244825	0.0521946	11	179	0.0106661	0.0824122	0.514366	0.516928	0.82182	1.10902	-0.951964	-0.283105	0.149287	0.830384	1.01257	0.943702	1.21335	0.437999	1.05582	1.41693	1.08925	0.530791	0.791966	1.49933	1.17792
ssr2831	photosystem I subunit IV	H6	Photosystem I	H	Photosynthesis and respiration	86.486	0.76429	0.985227	1.05744	1.19305	0.0884234	0.153285	0.136308	0.101837	12	136	0.0108567	0.185496	0.322713	0.64062	0.825807	0.886331	-0.642459	-0.276124	-0.174083	0.864738	0.872655	0.959959	1.30265	0.649563	0.881075	1.2502	1.21916	0.77857	1.20195	0.962147	1.05733
sll0247	iron-stress chlorophyll-binding protein, homologous to psbC (CP43)	H7	Photosystem II	H	Photosynthesis and respiration	5.848	0.832786	0.510672	1.99162	0.664926	0.258935	0.0926573	0.283825	0.117548	2	3	0.614809	0.411055	0.0496584	1.25245	0.768013	2.99524	0.32475	-0.380797	1.58267	0.573851	0.60333	2.27544	0.547379	1.09172	0.418015	1.70779	0.782474
sll0258	cytochrome c550	H7	Photosystem II	H	Photosynthesis and respiration	70	0.404473	1.15376	1.8345	0.607266	0.0760558	0.0439256	0.180453	0.0689883	22	339	0.0491624	0.000699345	0.000849736	0.666056	1.89993	3.02091	-0.586285	0.925949	1.59498	0.501512	1.21253	1.5834	0.702556	0.396131	1.14183	1.92055	0.541485	0.315776	1.10694	1.99953	0.577756
sll0427	photosystem II manganese-stabilizing polypeptide	H7	Photosystem II	H	Photosynthesis and respiration	70.438	0.575914	1.28503	1.46965	0.669408	0.0174647	0.034324	0.101264	0.151811	35	631	0.435714	0.00501251	0.00343844	0.860334	1.91965	2.19544	-0.217031	0.940846	1.13451	0.570962	1.26366	1.38923	0.776142	0.557435	1.25797	1.40723	0.777366	0.599346	1.33346	1.61248	0.454715
sll0849	photosystem II reaction center D2 protein	H7	Photosystem II	H	Photosynthesis and respiration	25.568	0.295238	1.2293	1.88026	0.595196	0.0518579	0.099068	0.175358	0.0298318	18	239	0.00208888	0.000974946	0.000517172	0.496034	2.06537	3.15906	-1.01149	1.0464	1.6595	0.365108	1.35349	1.64495	0.636448	0.241003	1.11104	2.06572	0.58223	0.279603	1.22337	1.93011	0.566912
sll0851	photosystem II CP43 protein	H7	Photosystem II	H	Photosynthesis and respiration	27.391	0.849906	1.17233	1.41782	0.559943	0.193124	0.125507	0.184605	0.0533081	19	135	0.110089	0.00314881	0.00321804	1.51784	2.09367	2.53207	0.602022	1.06603	1.34032	0.712416	1.09222	1.62953	0.565832	0.714279	1.34956	1.44425	0.491909	1.12302	1.07522	1.17967	0.622088
sll1194	photosystem II 12 kDa extrinsic protein	H7	Photosystem II	H	Photosynthesis and respiration	64.122	0.322564	0.728496	2.5759	0.373035	0.0646641	0.103057	0.25206	0.0890065	12	86	0.551841	0.0209888	0.000309882	0.8647	1.95289	6.90526	-0.209728	0.96561	2.7877	0.410764	0.872772	2.2201	0.496367	0.257543	0.674235	2.73505	0.33317	0.299384	0.638481	2.77257	0.289569
sll1398	photosystem II reaction center 13 kDa protein	H7	Photosystem II	H	Photosynthesis and respiration	75	0.571552	0.975909	1.52689	0.925653	0.173027	0.0698665	0.20132	0.0812386	10	166	0.0588114	0.543406	0.0172969	0.617459	1.05429	1.64952	-0.695585	0.076276	0.722049	0.815788	0.906711	1.24536	1.03215	0.462435	1.07159	1.63091	0.835069	0.436434	0.949428	1.70439	0.909744
sll1418	photosystem II oxygen-evolving complex 23K protein PsbP homolog	H7	Photosystem II	H	Photosynthesis and respiration	79.255	0.725935	1.18098	1.31884	0.774251	0.140635	0.123365	0.102486	0.0222231	16	64	0.656353	0.0101169	0.00183031	0.937596	1.52531	1.70337	-0.092962	0.609106	0.768394	0.919285	1.01942	1.26448	0.796809	0.588897	1.20471	1.46237	0.744021	0.669623	1.3188	1.22966	0.781924
sll1867	photosystem II D1 protein	H7	Photosystem II	H	Photosynthesis and respiration	21.111	0.728328	1.27182	1.46892	0.530939	0.057641	0.176263	0.195402	0.0241625	8	125	0.0111057	0.00415658	0.00252918	1.37177	2.39541	2.76664	0.456042	1.26027	1.46813	0.722058	1.07147	1.64631	0.560163	0.661076	1.24354	1.56372	0.531663	0.801849	1.50044	1.19672	0.500991
slr0906	photosystem II core light harvesting protein	H7	Photosystem II	H	Photosynthesis and respiration	44.181	0.550165	1.20758	1.73326	0.508995	0.0262414	0.146104	0.159407	0.0635402	40	872	0.44473	0.00343986	0.00054298	1.08088	2.37248	3.40526	0.112212	1.2464	1.76776	0.585961	1.02531	1.85101	0.537723	0.523789	1.21445	1.84087	0.420895	0.540744	1.38299	1.5079	0.568367
slr1645	photosystem II 11 kD protein	H7	Photosystem II	H	Photosynthesis and respiration	49.63	0.719086	0.833522	1.76555	0.681844	0.114481	0.0528833	0.168607	0.0474849	8	58	0.692734	0.0392378	0.000940463	1.05462	1.22245	2.58937	0.0767223	0.289778	1.3726	0.869088	0.816596	1.63691	0.677403	0.591328	0.778897	2.00374	0.626034	0.69684	0.905073	1.65599	0.742094
slr1739	photosystem II 13 kDa protein homolog	H7	Photosystem II	H	Photosynthesis and respiration	55.738	0.796133	0.708203	1.78406	0.711602	0.119179	0.04121	0.0528817	0.0425292	7	14	0.398293	0.939204	2.37296e-05	1.11879	0.995223	2.50711	0.16194	-0.00690773	1.32602	0.738019	0.705027	1.7909	0.766054	0.962203	0.659393	1.71615	0.662255	0.688177	0.760187	1.84514	0.706497
slr2034	putative homolog of plant HCF136, which is essential for stability or assembly of photosystem II	H7	Photosystem II	H	Photosynthesis and respiration	61.404	0.674176	1.27859	1.25642	0.790814	0.0725382	0.0939774	0.183425	0.101694	18	100	0.257149	0.0075876	0.0348614	0.852509	1.6168	1.58877	-0.230213	0.693145	0.667908	0.77164	1.25516	1.16026	0.812934	0.653161	1.17701	1.51314	0.656687	0.597726	1.4036	1.09585	0.902821
sml0007	photosystem II protein Y	H7	Photosystem II	H	Photosynthesis and respiration	25.641	1.17135	0.923351	1.13083	0.774475	0.147002	0.151906	0.0965038	0.101408	2	2	0.156344	0.500637	0.125841	1.51244	1.19223	1.46012	0.596875	0.25366	0.54609					1.02434	1.07526	1.22733	0.673067	1.31835	0.771444	1.03432	0.875883
ssl2598	photosystem II PsbH protein	H7	Photosystem II	H	Photosynthesis and respiration	21.875	0.774486	1.27277	1.40508	0.547656	0.00226226	0.176039	0.199294	0.0338849	2	20	0.000700495	0.0046218	0.00388647	1.41418	2.32404	2.56563	0.499969	1.21663	1.35932	0.771302	1.10139	1.57149	0.555822	0.776351	1.20208	1.51889	0.50268	0.775805	1.51485	1.12488	0.584466
ssr3451	cytochrome b559 alpha subunit	H7	Photosystem II	H	Photosynthesis and respiration	25.926	0.439034	1.24184	1.72733	0.591792	0.0210948	0.0958768	0.0798416	0.196813	2	15	0.520981	0.097171	0.0332491	0.741872	2.09844	2.91881	-0.430757	1.06932	1.54538					0.460129	1.33772	1.80717	0.394979	0.41794	1.14596	1.64749	0.788606
sll0928	allophycocyanin-B	H8	Phycobilisome	H	Photosynthesis and respiration	72.05	0.919319	1.85012	0.103435	1.12713	0.0691363	0.122716	0.0498447	0.0596497	21	289	0.0323258	0.00169641	4.89272e-05	0.815627	1.64144	0.0917684	-0.294018	0.71496	-3.44586	1.01277	1.74698	0.054209	1.18604	0.897479	1.78081	0.171744	1.14997	0.847704	2.02256	0.0843521	1.04539
sll1051	phycocyanin alpha-subunit phycocyanobilin lyase	H8	Phycobilisome	H	Photosynthesis and respiration	42.991	0.958284	0.711156	1.22501	1.10555	0.160627	0.057341	0.168764	0.0228025	6	20	0.268547	0.000830039	0.377366	0.86679	0.643258	1.10805	-0.206246	-0.636532	0.148017	0.924214	0.788963	1.17373	1.1131	1.16982	0.652465	1.04878	1.12894	0.780817	0.692042	1.45251	1.07463
sll1471	phycobilisome rod-core linker polypeptide	H8	Phycobilisome	H	Photosynthesis and respiration	40.161	1.68931	0.262822	0.378628	1.66924	0.285075	0.13013	0.0437142	0.210739	8	26	0.940056	0.00130488	0.00105987	1.01202	0.15745	0.226826	0.0172362	-2.66704	-2.14034	1.81206	0.34602	0.416672	1.42525	1.96049	0.0790631	0.317405	1.64304	1.29536	0.363383	0.401806	1.93945
sll1577	phycocyanin beta subunit	H8	Phycobilisome	H	Photosynthesis and respiration	100	1.00713	0.0304899	0.0271819	2.9352	0.117506	0.00589778	0.00203368	0.122526	54	3090	8.7873e-05	4.74271e-06	4.70207e-06	0.343121	0.0103877	0.00926066	-1.54321	-6.58898	-6.75467	1.09786	0.0287909	0.0254454	2.8479	0.841192	0.0242676	0.0260647	3.10848	1.08233	0.0384112	0.0300356	2.84922
sll1578	phycocyanin alpha subunit	H8	Phycobilisome	H	Photosynthesis and respiration	91.358	1.66401	0.0351183	0.0285021	2.27237	0.017939	0.0029214	0.00602079	0.0229721	37	828	7.84259e-06	1.72112e-08	1.88124e-08	0.732276	0.0154544	0.0125429	-0.44954	-6.01583	-6.31699	1.644	0.0314666	0.0210869	2.30345	1.68752	0.0352707	0.0285853	2.24862	1.6605	0.0386176	0.035834	2.26505
sll1579	phycobilisome rod linker polypeptide	H8	Phycobilisome	H	Photosynthesis and respiration	49.084	0.0985212	0.0936163	0.0806651	3.7272	0.0558346	0.0350107	0.0496036	0.140058	17	94	4.44579e-06	3.71837e-06	4.11194e-06	0.0264331	0.0251171	0.0216423	-5.24151	-5.31519	-5.53	0.167616	0.134195	0.144851	3.55334	0.0970751	0.0978958	0.0730865	3.73194	0.0308725	0.0487579	0.0240582	3.89631
sll1580	phycobilisome rod linker polypeptide	H8	Phycobilisome	H	Photosynthesis and respiration	65.292	0.069311	0.063945	0.0570763	3.80967	0.0180915	0.0162744	0.0173564	0.0508014	19	127	6.47669e-08	6.16617e-08	6.27865e-08	0.0181935	0.0167849	0.014982	-5.78044	-5.89669	-6.06063	0.065427	0.0704211	0.0551124	3.80904	0.0931537	0.0798337	0.0792473	3.74777	0.0493523	0.0415803	0.0368693	3.8722
SLL1663	phycocyanin alpha phycocyanobilin lyase related protein	H8	Phycobilisome	H	Photosynthesis and respiration	51.818	0.998538	1.05462	1.03344	0.9134	0.0792948	0.0290095	0.0726132	0.0139921	12	85	0.209152	0.00343973	0.083334	1.09321	1.15461	1.13142	0.128571	0.207409	0.178137	1.066	1.01381	0.988203	0.931992	0.887229	1.07864	1.1359	0.898237	1.04239	1.07142	0.976221	0.90997
slr0335	phycobilisome core-membrane linker polypeptide	H8	Phycobilisome	H	Photosynthesis and respiration	68.304	0.647738	2.34765	0.0660378	0.938573	0.107307	0.150256	0.00567505	0.0597996	86	858	0.0286177	0.000249205	3.31672e-05	0.690131	2.5013	0.0703598	-0.535058	1.32268	-3.8291	0.799483	2.14535	0.0582615	0.996911	0.57031	2.5051	0.0682067	0.856381	0.573422	2.3925	0.0716453	0.962429
slr1459	phycobilisome core component	H8	Phycobilisome	H	Photosynthesis and respiration	88.166	0.909999	2.04238	0.126191	0.921429	0.0447332	0.180989	0.094674	0.0770476	33	191	0.864852	0.00128737	0.000771058	0.987596	2.21654	0.136951	-0.0180076	1.14831	-2.86827	0.951239	1.78843	0.259994	1.00034	0.930924	2.19703	0.0551461	0.816902	0.847833	2.14169	0.0634314	0.947043
slr1878	phycocyanin alpha-subunit phycocyanobilin lyase	H8	Phycobilisome	H	Photosynthesis and respiration	37.132	0.99166	0.660907	1.30937	1.03806	0.148715	0.0963301	0.135892	0.0447224	6	21	0.694346	0.00737435	0.0551147	0.955301	0.636675	1.26136	-0.0659728	-0.651371	0.334983	0.852601	0.795852	1.27464	1.0769	1.19783	0.577259	1.16304	1.06187	0.924548	0.609611	1.49043	0.975412
slr1986	allophycocyanin beta subunit	H8	Phycobilisome	H	Photosynthesis and respiration	90.683	0.757087	2.22275	0.0301753	0.989989	0.149073	0.173302	0.0144225	0.080253	41	1224	0.123598	0.000799052	7.62819e-05	0.764743	2.24523	0.0304804	-0.386952	1.16686	-5.03597	0.961106	1.98375	0.0499356	1.00521	0.701082	2.38927	0.0246719	0.884979	0.609075	2.29522	0.0159182	1.07978
slr2051	phycobilisome rod-core linker polypeptide	H8	Phycobilisome	H	Photosynthesis and respiration	77.108	1.47353	0.0858471	0.097133	2.34349	0.0960727	0.0423961	0.0810581	0.103368	35	267	0.000953467	8.92342e-06	1.73418e-05	0.628779	0.0366322	0.0414481	-0.669374	-4.77074	-4.59255	1.42148	0.0567253	0.0338736	2.48793	1.60825	0.0550198	0.0459719	2.29076	1.39088	0.145796	0.211553	2.25177
slr2067	allophycocyanin alpha subunit	H8	Phycobilisome	H	Photosynthesis and respiration	98.137	0.802827	2.05769	0.00941861	1.13007	0.0389237	0.0317678	0.00408148	0.0225431	63	3024	0.000503335	4.63714e-06	2.61627e-07	0.710424	1.82086	0.00833456	-0.493247	0.864618	-6.90668	0.79501	2.04041	0.00433656	1.16024	0.853923	2.03041	0.00958952	1.10607	0.759546	2.10224	0.0143297	1.12388
ssl3093	phycobilisome small rod linker polypeptide	H8	Phycobilisome	H	Photosynthesis and respiration	85.542	0.430149	0.13492	0.105313	3.32962	0.0187476	0.038649	0.0436365	0.0899335	8	58	1.50661e-06	1.31798e-06	1.38127e-06	0.129189	0.0405213	0.0316293	-2.95245	-4.62518	-4.9826	0.436606	0.189578	0.155345	3.21847	0.404651	0.107603	0.0490109	3.43873	0.449191	0.10758	0.111584	3.33164
ssr3383	phycobilisome small core linker polypeptide	H8	Phycobilisome	H	Photosynthesis and respiration	74.627	0.874045	1.84905	0.11524	1.16166	0.043877	0.180281	0.109247	0.0273284	6	39	0.00140981	0.00595985	0.000193658	0.752411	1.59174	0.0992028	-0.410407	0.6706	-3.33348	0.935301	1.59704	0.268538	1.19912	0.851999	1.94159	0.0552308	1.15118	0.834837	2.00853	0.0219506	1.13469
sll0199	plastocyanin	H9	Soluble electron carriers	H	Photosynthesis and respiration	69.841	0.510703	1.65016	1.20322	0.635914	0.1447	0.0957444	0.171682	0.0639996	13	316	0.325734	0.000238981	0.011886	0.8031	2.59494	1.89212	-0.316349	1.3757	0.920001	0.715311	1.76672	0.961431	0.55654	0.411324	1.5322	1.3432	0.713267	0.405473	1.65155	1.30504	0.637937
sll0248	flavodoxin	H9	Soluble electron carriers	H	Photosynthesis and respiration	71.765	0.460835	0.300308	2.83278	0.406075	0.156478	0.0988736	0.276592	0.0233041	17	126	0.650116	0.214879	0.000245934	1.13485	0.739538	6.976	0.182501	-0.435304	2.8024	0.386714	0.266281	2.93742	0.409587	0.317319	0.199867	3.10687	0.37594	0.678471	0.434776	2.45405	0.432699
SLL0741	pyruvate flavodoxin oxidoreductase	H9	Soluble electron carriers	H	Photosynthesis and respiration	22.602	0.777396	1.26681	0.872538	1.08326	0.0669526	0.0405113	0.0581498	0.035703	18	41	0.00467973	0.00860271	0.0119941	0.717648	1.16945	0.805477	-0.478652	0.225825	-0.312084	0.850577	1.21506	0.901039	1.03333	0.792838	1.31397	0.791483	1.10171	0.688773	1.2714	0.925092	1.11473
SLL1382	ferredoxin, petF-like protein	H9	Soluble electron carriers	H	Photosynthesis and respiration	16.393	1.51381	0.841333	0.629299	1.01556	0.439636	0.149615	0.417214	0.101297	2	7	0.193349	0.244373	0.272192	1.49063	0.828446	0.61966	0.575918	-0.271521	-0.690452	1.10605	1.03923	0.910096	0.944632	2.12416	0.677537	0.0394934	1.15881	1.31123	0.807235	0.938307	0.943226
SLL1584	ferredoxin like protein	H9	Soluble electron carriers	H	Photosynthesis and respiration	43.284	0.934757	1.09472	0.969605	1.00091	0.0587836	0.0206491	0.0677874	0.130925	5	18	0.550023	0.373496	0.778899	0.933904	1.09372	0.968721	-0.0986535	0.12925	-0.0458474	0.861431	1.10707	0.912745	1.11875	0.937498	1.06563	0.931193	1.06568	1.00534	1.11147	1.06488	0.818311
sll1796	cytochrome c553	H9	Soluble electron carriers	H	Photosynthesis and respiration	19.167	1.30806	0.743656	1.09405	0.854241	0.193293	0.0862005	0.202834	0.0756792	4	32	0.0365108	0.244455	0.192293	1.53125	0.870546	1.28072	0.614712	-0.200008	0.35696	1.04028	0.855861	1.30542	0.798445	1.48952	0.728823	0.820421	0.961234	1.39437	0.646282	1.1563	0.803042
slr1643	ferredoxin-NADP oxidoreductase	H9	Soluble electron carriers	H	Photosynthesis and respiration	72.639	1.30691	0.29315	0.740193	1.65975	0.183411	0.027213	0.0791668	0.139478	30	324	0.0962883	0.000169243	0.0012577	0.787414	0.176623	0.445967	-0.344805	-2.50125	-1.16499	1.54986	0.297353	0.687985	1.4648	1.10676	0.257919	0.852069	1.78325	1.2641	0.324178	0.680526	1.73119
SLR2059	iron-sulfur cluster binding protein homolog	H9	Soluble electron carriers	H	Photosynthesis and respiration	30.597	0.737607	0.709561	1.69746	0.855369	0.0935936	0.0845561	0.168595	0.0085889	5	14	0.151093	0.0722777	0.00212929	0.862325	0.829537	1.98448	-0.213696	-0.269622	0.988761	0.857972	0.757535	1.51891	0.865579	0.629739	0.590713	1.92358	0.855963	0.725109	0.780434	1.64989	0.844566
ssl0020	ferredoxin I, essential for growth	H9	Soluble electron carriers	H	Photosynthesis and respiration	35.052	1.59023	0.786463	0.722477	0.900826	0.48872	0.146012	0.474391	0.143878	2	23	0.128193	0.474252	0.637677	1.76531	0.873046	0.802016	0.819918	-0.19587	-0.318297	1.09607	0.940056	1.11976	0.844111	2.25579	0.590141	0.0556543	1.09841	1.41884	0.829192	0.992014	0.759954
SSL2559	ferredoxin	H9	Soluble electron carriers	H	Photosynthesis and respiration	22.449	1.50204	0.691452	0.79637	1.01014	0.113826	0.000850204	0.0222774	0.136953	2	3	0.109882	0.145444	0.263308	1.48695	0.68451	0.788374	0.57236	-0.546857	-0.343047					1.38821	0.690602	0.774093	1.1471	1.61586	0.692302	0.818648	0.873189
SSL3044	probable ferredoxin	H9	Soluble electron carriers	H	Photosynthesis and respiration	53.535	0.597944	0.863084	1.1697	1.36928	0.0924128	0.101403	0.125807	0.224262	7	32	0.0108457	0.0437407	0.333997	0.436686	0.630322	0.854244	-1.19533	-0.66584	-0.227279	0.713098	0.955922	1.05158	1.2794	0.486843	0.72201	1.11353	1.67762	0.59389	0.911321	1.34398	1.15081
SLL0368	uracil phosphoribosyltransferase	I2	Interconversions and salvage of nucleosides and nucleotides	I	Purines, pyrimidines, nucleosides, and nucleotides	82.584	0.464642	0.823374	1.55499	1.157	0.0775504	0.0306742	0.0975972	0.0232183	17	79	0.000268003	0.000253853	0.00495862	0.401593	0.711648	1.34399	-1.31619	-0.490764	0.426518	0.571958	0.823372	1.42393	1.18074	0.430568	0.860944	1.58301	1.12548	0.391399	0.785808	1.65802	1.16477
SLL1035	uracil phosphoribosyltransferase	I2	Interconversions and salvage of nucleosides and nucleotides	I	Purines, pyrimidines, nucleosides, and nucleotides	60.648	0.995521	1.16956	1.01525	0.819674	0.0707289	0.124908	0.222733	0.204803	11	40	0.31505	0.108124	0.412391	1.21453	1.42686	1.2386	0.280401	0.512841	0.308707	1.08809	0.997335	1.15623	0.758342	0.91642	1.28969	1.18869	0.605197	0.982052	1.22165	0.700813	1.09548
SLL1430	adenine phosphoribosyltransferase	I2	Interconversions and salvage of nucleosides and nucleotides	I	Purines, pyrimidines, nucleosides, and nucleotides	52.326	0.74218	1.11881	1.04127	1.09774	0.0446978	0.032262	0.0161784	0.00356684	8	67	0.000360098	0.410457	0.00851857	0.676098	1.0192	0.948556	-0.564695	0.027435	-0.0761958	0.785028	1.08204	1.03017	1.10275	0.680508	1.16059	1.06414	1.09476	0.761003	1.11381	1.02948	1.09571
SLL1776	deoxyribose-phosphate aldolase	I2	Interconversions and salvage of nucleosides and nucleotides	I	Purines, pyrimidines, nucleosides, and nucleotides	36.444	0.88241	0.87039	1.21873	1.02847	0.0973744	0.0510027	0.172137	0.0572597	4	42	0.141463	0.0434418	0.212163	0.857984	0.846297	1.185	-0.220977	-0.240764	0.244883	0.996353	0.91021	1.09802	0.995419	0.892411	0.902564	1.09601	1.10902	0.758465	0.798396	1.46217	0.980972
SLL1852	nucleoside diphosphate kinase	I2	Interconversions and salvage of nucleosides and nucleotides	I	Purines, pyrimidines, nucleosides, and nucleotides	50.336	1.10992	0.783482	1.19719	0.909403	0.315457	0.044833	0.179137	0.130961	14	116	0.453082	0.267682	0.140555	1.2205	0.861534	1.31646	0.287467	-0.21502	0.396663	1.38484	0.72149	1.12333	0.770338	1.27674	0.826	1.02426	0.873003	0.668187	0.802956	1.44399	1.08487
sll0070	phosphoribosylglycinamide formyltransferase	I3	Purine ribonucleotide biosynthesis	I	Purines, pyrimidines, nucleosides, and nucleotides	19.014	1.18995	1.05606	0.843492	0.910495	0.229896	0.0634618	0.198512	0.114659	4	16	0.198784	0.191308	0.700558	1.30693	1.15988	0.926411	0.386181	0.21397	-0.110276	0.948295	1.05012	0.9795	1.02209	1.49914	0.98148	0.562798	0.956581	1.12242	1.13659	0.988179	0.752815
sll0421	adenylosuccinate lyase	I3	Purine ribonucleotide biosynthesis	I	Purines, pyrimidines, nucleosides, and nucleotides	53.828	1.01389	0.974265	0.914505	1.09734	0.144743	0.085316	0.0704033	0.0808411	21	111	0.515899	0.212758	0.0733983	0.923957	0.887845	0.833386	-0.114103	-0.171621	-0.262944	1.21542	0.855614	0.832557	1.09641	0.944197	1.05256	1.00445	0.998796	0.882059	1.01463	0.906507	1.19681
SLL0469	ribose-phosphate pyrophosphokinase	I3	Purine ribonucleotide biosynthesis	I	Purines, pyrimidines, nucleosides, and nucleotides	50.15	0.804199	0.940683	1.22015	1.03497	0.0562391	0.0779345	0.0280286	0.0392848	20	91	0.00892282	0.20128	0.00559206	0.777028	0.9089	1.17892	-0.363962	-0.137807	0.237471	0.881837	0.89959	1.19499	1.02359	0.780331	0.872661	1.25926	1.08775	0.75043	1.0498	1.20621	0.993566
SLL0509	similar to 5',5'''-P-1,P-4-tetraphosphate phosphorylase II	I3	Purine ribonucleotide biosynthesis	I	Purines, pyrimidines, nucleosides, and nucleotides	14.238	1.40182	0.910589	0.704848	0.982738	0.334119	0.123756	0.343553	0.110198	3	7	0.167351	0.571371	0.337269	1.42645	0.926583	0.717228	0.512426	-0.110007	-0.479495	1.16218	1.0611	0.844394	0.932323	1.87432	0.757984	0.232039	1.13565	1.16897	0.912682	1.03811	0.880239
sll0578	phosphoribosylaminoimidazole carboxylase ATPase subunit	I3	Purine ribonucleotide biosynthesis	I	Purines, pyrimidines, nucleosides, and nucleotides	41.237	0.953378	1.04717	1.00104	0.998412	0.155618	0.0465985	0.11017	0.0416255	11	31	0.712761	0.331722	0.976306	0.954895	1.04883	1.00264	-0.0665862	0.0687855	0.00379736	1.12632	0.995241	0.851581	1.02686	0.749032	1.10827	1.11388	1.02882	0.984787	1.03799	1.03767	0.939555
sll0757	amidophosphoribosyltransferase	I3	Purine ribonucleotide biosynthesis	I	Purines, pyrimidines, nucleosides, and nucleotides	40.404	1.10461	0.965686	1.10025	0.829449	0.121244	0.0818699	0.129901	0.0444923	13	46	0.0394301	0.107506	0.049356	1.33174	1.16425	1.32649	0.413316	0.219401	0.407609	1.27593	0.90722	1.01589	0.800961	1.02515	1.08147	1.0011	0.892279	1.01276	0.908373	1.28376	0.795106
sll0901	phosphoribosylaminoimidazole carboxylase	I3	Purine ribonucleotide biosynthesis	I	Purines, pyrimidines, nucleosides, and nucleotides	26.705	0.979173	0.765526	1.41997	0.83533	0.0770498	0.0114422	0.125896	0.0751552	6	18	0.131754	0.2639	0.00486809	1.1722	0.916435	1.69989	0.229218	-0.125895	0.765445	0.87933	0.767037	1.59768	0.755952	0.991298	0.750817	1.32165	0.93623	1.06689	0.778722	1.34058	0.813807
sll1056	phosphoribosylformyl glycinamidine synthetase II	I3	Purine ribonucleotide biosynthesis	I	Purines, pyrimidines, nucleosides, and nucleotides	47.917	0.760152	1.22816	0.943168	1.06852	0.112453	0.0544782	0.117669	0.00347529	29	162	0.0178991	0.0144259	0.206559	0.711407	1.1494	0.882687	-0.491253	0.200887	-0.180026	0.906529	1.18803	0.833119	1.07233	0.633124	1.19128	1.10629	1.06931	0.740803	1.30518	0.890091	1.06392
SLL1059	adenylate kinase	I3	Purine ribonucleotide biosynthesis	I	Purines, pyrimidines, nucleosides, and nucleotides	60.773	0.886628	0.962727	1.19049	0.96016	0.132378	0.0206882	0.126436	0.0794188	11	42	0.537467	0.966846	0.0945794	0.923416	1.00267	1.23988	-0.114947	0.00385094	0.310202	1.0355	0.990887	1.01191	0.961698	0.713889	0.941773	1.28769	1.05665	0.910492	0.95552	1.27186	0.862133
SLL1815	adenylate kinase	I3	Purine ribonucleotide biosynthesis	I	Purines, pyrimidines, nucleosides, and nucleotides	85.027	0.825123	0.835126	1.40862	0.931129	0.116284	0.091851	0.0983641	0.0782765	18	222	0.345098	0.323519	0.00580054	0.886153	0.896897	1.51281	-0.174372	-0.156986	0.597231	0.988617	0.715616	1.26997	1.0258	0.758714	0.93896	1.46822	0.834104	0.728038	0.850803	1.48767	0.933484
sll1823	adenylosuccinate synthetase	I3	Purine ribonucleotide biosynthesis	I	Purines, pyrimidines, nucleosides, and nucleotides	71.558	0.88951	1.1394	1.13002	0.841061	0.0947332	0.084634	0.103878	0.0450998	30	198	0.549368	0.0116951	0.0225851	1.0576	1.35472	1.34357	0.0807996	0.437997	0.426072	0.995432	1.01981	1.18301	0.801749	0.765507	1.19508	1.22219	0.817221	0.907591	1.20332	0.984871	0.904213
slr0213	GMP synthetase	I3	Purine ribonucleotide biosynthesis	I	Purines, pyrimidines, nucleosides, and nucleotides	33.395	0.818504	1.077	1.02763	1.07687	0.118439	0.105908	0.118484	0.0850928	22	82	0.0663824	0.998965	0.65802	0.760079	1.00012	0.954276	-0.395779	0.000177569	-0.0675217	0.984751	0.929023	0.95801	1.12822	0.717686	1.13094	1.19443	0.95694	0.753076	1.17104	0.930443	1.14545
slr0477	phosphoribosylglycinamide formyltransferase	I3	Purine ribonucleotide biosynthesis	I	Purines, pyrimidines, nucleosides, and nucleotides	52.074	0.777696	0.809195	1.61659	0.796517	0.18892	0.00821615	0.234073	0.0901059	6	32	0.904947	0.852588	0.00985203	0.976371	1.01592	2.02958	-0.0344984	0.0227816	1.02118	1.04415	0.818785	1.29932	0.837747	0.661428	0.810082	1.85701	0.671481	0.62751	0.798718	1.69345	0.880323
slr0520	phosphoribosyl formylglycinamidine synthase	I3	Purine ribonucleotide biosynthesis	I	Purines, pyrimidines, nucleosides, and nucleotides	45.089	0.834089	1.2433	0.881724	1.04089	0.176954	0.0787906	0.133477	0.0753288	7	25	0.202981	0.0584302	0.215855	0.801325	1.19446	0.847088	-0.319541	0.256358	-0.239416	1.08263	1.13937	0.787208	0.990789	0.684537	1.26046	1.07049	0.984518	0.7351	1.33007	0.787476	1.14736
SLR0591	ribonucleoside-diphosphate reductase beta chain	I3	Purine ribonucleotide biosynthesis	I	Purines, pyrimidines, nucleosides, and nucleotides	6.479	1.1331	0.965044	0.797373	1.10448	0.405237	0.182353	0.229427	0.0488139	2	4	0.925775	0.355178	0.137734	1.02591	0.873754	0.721944	0.0369103	-0.194701	-0.470041	0.778901	1.1889	0.97457	1.05763	1.70037	0.742236	0.47339	1.084	0.920034	0.963993	0.94416	1.17181
slr0597	phosphoribosyl aminoimidazole carboxy formyl formyltransferase/inosinemonophosphate cyclohydrolase (PUR-H(J))	I3	Purine ribonucleotide biosynthesis	I	Purines, pyrimidines, nucleosides, and nucleotides	65.823	0.750144	1.07892	1.21425	0.956686	0.0237179	0.0803427	0.0297753	0.0283831	34	229	0.00139078	0.112372	0.000898269	0.784107	1.12777	1.26922	-0.350878	0.173473	0.343944	0.773715	0.978482	1.25358	0.994222	0.759026	1.08314	1.2076	0.950234	0.717692	1.17515	1.18156	0.925602
slr0838	phosphoribosyl formylglycinamidine cyclo-ligase	I3	Purine ribonucleotide biosynthesis	I	Purines, pyrimidines, nucleosides, and nucleotides	17.595	0.626424	0.813428	1.13792	1.42222	0.0532208	0.18949	0.233558	0.206601	6	32	0.00619049	0.0372512	0.266772	0.440454	0.571941	0.800103	-1.18294	-0.806061	-0.321742	0.694783	1.06918	0.859131	1.3769	0.564969	0.616252	1.12393	1.69485	0.619521	0.754851	1.43072	1.19491
slr0861	glycinamide ribonucleotide transformylase	I3	Purine ribonucleotide biosynthesis	I	Purines, pyrimidines, nucleosides, and nucleotides	56.522	0.739782	1.04591	1.18884	1.02547	0.016385	0.0452717	0.0584457	0.0402724	17	70	0.000746066	0.658271	0.0312278	0.721406	1.01993	1.15931	-0.471117	0.0284677	0.213261	0.761179	1.02318	1.13367	1.08197	0.721381	1.00544	1.26972	1.00346	0.736786	1.10911	1.16312	0.990991
SLR1123	guanylate kinase	I3	Purine ribonucleotide biosynthesis	I	Purines, pyrimidines, nucleosides, and nucleotides	55.497	1.00276	0.644196	1.48402	0.869023	0.0449491	0.0082288	0.0690028	0.064748	8	28	0.0743951	0.0082112	0.000778186	1.15389	0.741288	1.70769	0.20651	-0.431893	0.772046	1.04939	0.641597	1.38881	0.9202	0.942031	0.635673	1.5131	0.909192	1.01685	0.65532	1.55015	0.777676
slr1159	glycinamide ribonucleotide synthetase	I3	Purine ribonucleotide biosynthesis	I	Purines, pyrimidines, nucleosides, and nucleotides	66.11	0.79403	0.84197	1.40619	0.957813	0.173881	0.0146868	0.207539	0.0776813	23	167	0.290757	0.106958	0.0458631	0.829003	0.879055	1.46812	-0.270551	-0.185975	0.553971	1.03969	0.830586	1.14556	0.984165	0.661715	0.832618	1.65339	0.852275	0.680685	0.862707	1.41961	1.037
SLR1164	ribonucleotide reductase subunit alpha	I3	Purine ribonucleotide biosynthesis	I	Purines, pyrimidines, nucleosides, and nucleotides	8.605	1.21349	0.962843	0.883178	0.940492	0.0440312	0.140338	0.080296	0.0160112	5	5	0.0282137	0.888803	0.556389	1.29027	1.02376	0.939059	0.36767	0.0338846	-0.090712	1.16946	1.10318	0.802882	0.924481					1.25752	0.822505	0.963474	0.956503
slr1226	phosphoribosyl aminoidazole succinocarboxamide synthetase	I3	Purine ribonucleotide biosynthesis	I	Purines, pyrimidines, nucleosides, and nucleotides	57.576	1.02894	0.801258	0.966678	1.20313	0.180432	0.0589457	0.0885492	0.13819	16	63	0.33937	0.0193877	0.111275	0.855219	0.66598	0.803472	-0.225634	-0.586449	-0.31568	0.960388	0.822153	0.853632	1.36383	0.850351	0.8607	1.06986	1.21909	1.27607	0.720922	0.976544	1.02646
SLR1722	inosine-5'-monophosphate dehydrogenase	I3	Purine ribonucleotide biosynthesis	I	Purines, pyrimidines, nucleosides, and nucleotides	73.385	0.789834	0.928733	1.25437	1.02706	0.0427109	0.0348368	0.0974883	0.0488823	41	442	0.00666012	0.0814439	0.0420631	0.769026	0.904265	1.22133	-0.378896	-0.145182	0.28845	0.789814	0.926888	1.18803	1.09527	0.737534	0.887019	1.39221	0.983235	0.842154	0.972292	1.18289	1.00267
sll0144	uridine monophosphate kinase	I4	Pyrimidine ribonucleotide biosynthesis	I	Purines, pyrimidines, nucleosides, and nucleotides	43.462	0.970619	0.957708	0.964523	1.10715	0.108571	0.130159	0.102943	0.097771	13	90	0.256843	0.263996	0.228436	0.876683	0.865022	0.871177	-0.189872	-0.209192	-0.198962	1.11119	0.787725	1.05113	1.04995	0.846845	1.10386	1.02256	1.02673	0.95382	0.981536	0.819877	1.24477
sll0838	orotidine 5' monophosphate decarboxylase	I4	Pyrimidine ribonucleotide biosynthesis	I	Purines, pyrimidines, nucleosides, and nucleotides	22.078	1.23161	0.901286	0.822093	1.04501	0.181603	0.0528877	0.192974	0.0729625	4	30	0.248815	0.0871153	0.201221	1.17857	0.862469	0.786687	0.237037	-0.213455	-0.346138	0.995606	0.975863	1.0138	1.01473	1.43734	0.85906	0.55803	1.14557	1.2619	0.868936	0.894448	0.97472
sll1018	dihydroorotase	I4	Pyrimidine ribonucleotide biosynthesis	I	Purines, pyrimidines, nucleosides, and nucleotides	16.327	0.99571	1.10462	1.11018	0.789495	0.0741878	0.063606	0.0904556	0.059087	7	22	0.0371149	0.00682289	0.0137234	1.2612	1.39915	1.40619	0.334796	0.484546	0.491789	1.08896	1.05526	1.03836	0.817426	0.907437	1.19442	1.05441	0.843733	0.990737	1.06417	1.23777	0.707325
SLL1258	dCTP deaminase	I4	Pyrimidine ribonucleotide biosynthesis	I	Purines, pyrimidines, nucleosides, and nucleotides	47.668	0.955669	0.873188	0.954547	1.2166	0.0354793	0.0546303	0.0746637	0.0772736	7	23	0.0122553	0.0068296	0.0260799	0.785527	0.71773	0.784604	-0.348267	-0.478486	-0.349963	0.992449	0.94041	0.909919	1.15722	0.907722	0.872556	0.893985	1.32574	0.966836	0.806598	1.05974	1.16683
sll1443	CTP synthetase	I4	Pyrimidine ribonucleotide biosynthesis	I	Purines, pyrimidines, nucleosides, and nucleotides	40.11	0.899525	1.08818	0.978852	1.03344	0.0399835	0.0594735	0.128284	0.0573202	14	77	0.053547	0.40167	0.611949	0.870419	1.05297	0.947179	-0.200218	0.0744688	-0.0782907	0.90347	1.0432	0.958366	1.09496	0.848702	1.04913	1.14521	0.956965	0.946402	1.17222	0.832985	1.04839
SLL1635	Thy1 protein homolog	I4	Pyrimidine ribonucleotide biosynthesis	I	Purines, pyrimidines, nucleosides, and nucleotides	46.047	1.00375	1.07403	0.938025	0.984195	0.130821	0.0588369	0.0671282	0.0294099	8	22	0.846659	0.125608	0.423317	1.01987	1.09128	0.953089	0.0283861	0.126018	-0.0693175	1.17562	0.994174	0.885615	0.944587	0.977111	1.13421	0.895679	0.993005	0.858518	1.09371	1.03278	1.01499
SLR0185	orotate phosphoribosyltransferase	I4	Pyrimidine ribonucleotide biosynthesis	I	Purines, pyrimidines, nucleosides, and nucleotides	29.293	0.895057	0.824554	1.15526	1.12513	0.131245	0.0787601	0.072906	0.0990011	6	29	0.11891	0.0283018	0.746435	0.795513	0.73285	1.02677	-0.330043	-0.44841	0.0381171	0.742519	0.802981	1.21824	1.23626	0.879747	0.929975	1.19446	0.995816	1.06291	0.740706	1.05307	1.14332
slr0406	dihydroorotase	I4	Pyrimidine ribonucleotide biosynthesis	I	Purines, pyrimidines, nucleosides, and nucleotides	13.743	1.32842	0.879825	0.894775	0.896983	0.15086	0.0896245	0.0982033	0.0352896	3	12	0.0169871	0.813524	0.977562	1.48098	0.980872	0.997538	0.566555	-0.0278633	-0.00355566	1.14499	0.978067	1.02971	0.847236	1.32577	0.90006	0.855771	0.918394	1.51449	0.761349	0.798843	0.925319
SLR1237	cytosine deaminase	I4	Pyrimidine ribonucleotide biosynthesis	I	Purines, pyrimidines, nucleosides, and nucleotides	8	1.49802	0.847711	0.667406	0.986863	0.331215	0.189207	0.268481	0.106235	2	4	0.106234	0.415748	0.192705	1.51796	0.858995	0.67629	0.602135	-0.219278	-0.564286	1.06615	1.11526	0.865871	0.952715	1.87103	0.710478	0.287849	1.13064	1.55688	0.717395	0.848497	0.877232
slr1418	dihydroorotate dehydrogenase	I4	Pyrimidine ribonucleotide biosynthesis	I	Purines, pyrimidines, nucleosides, and nucleotides	23.36	0.880283	0.678647	1.77489	0.666178	0.202703	0.144412	0.434049	0.0952941	8	26	0.247816	0.923726	0.0242664	1.32139	1.01872	2.66429	0.402058	0.0267537	1.41375	1.15568	0.882405	1.16435	0.797572	0.811519	0.588781	2.02517	0.574534	0.673653	0.564756	2.13516	0.626429
slr1476	aspartate carbamoyltransferase	I4	Pyrimidine ribonucleotide biosynthesis	I	Purines, pyrimidines, nucleosides, and nucleotides	28.097	1.33967	1.05617	0.755949	0.848209	0.151974	0.114254	0.196665	0.0421341	6	15	0.0116269	0.0731457	0.551881	1.57941	1.24518	0.891229	0.659383	0.316355	-0.166132	1.12638	1.04611	0.928196	0.899314	1.46923	1.20087	0.480712	0.849194	1.4234	0.921545	0.858939	0.796121
sll0030	cmp operon transcriptional regulator, LysR family protein	J		J	Regulatory functions	16.118	0.861544	1.0213	1.06588	1.05128	0.272042	0.107648	0.116421	0.0735858	5	14	0.394951	0.761379	0.888116	0.81952	0.971484	1.01388	-0.287149	-0.0417375	0.0198927	0.677017	1.01507	1.17041	1.1375	0.661451	1.15615	1.12377	1.05864	1.24616	0.892685	0.903448	0.957703
sll0038	positive phototaxis protein, two-component response regulator PatA subfamily	J		J	Regulatory functions	40.299	0.828568	0.902625	1.27092	0.997891	0.280474	0.0687804	0.25031	0.0751691	14	37	0.455901	0.256611	0.213637	0.83032	0.904533	1.2736	-0.268261	-0.144755	0.348915	1.13394	0.855605	1.11707	0.893385	0.456657	0.852393	1.62394	1.06701	0.895108	0.999878	1.07174	1.03328
sll0039	positive phototaxis protein, two-component response regulator CheY subfamily	J		J	Regulatory functions	84.034	0.567655	1.02709	1.39876	1.0065	0.0921638	0.0698752	0.149939	0.0676608	11	75	0.00558655	0.779619	0.0279852	0.563987	1.02045	1.38972	-0.826266	0.0292082	0.474793	0.663952	1.08455	1.20993	1.04157	0.443438	1.06798	1.57672	0.911867	0.595574	0.928733	1.40962	1.06607
sll0043	positive phototaxis protein, homologous to chemotaxis protein CheA, two-component hybrid histidine kinase	J		J	Regulatory functions	10.984	0.848523	1.00925	1.23361	0.908622	0.0394988	0.0571751	0.0825132	0.0872175	11	32	0.424861	0.24412	0.0186503	0.933858	1.11074	1.35767	-0.0987253	0.151527	0.441134	0.830617	0.946767	1.2661	0.956521	0.9033	0.996036	1.31443	0.786236	0.811654	1.08494	1.1203	0.983108
sll0337	phosphate sensor, two-component sensor histidine kinase	J		J	Regulatory functions	7.311	1.1162	0.980175	0.979968	0.923662	0.120295	0.0288895	0.102052	0.0542386	3	9	0.108034	0.263288	0.528702	1.20845	1.06118	1.06096	0.273152	0.0856737	0.0853694	0.972076	1.00079	1.06132	0.965814	1.10997	1.00042	1.04253	0.847087	1.26654	0.939319	0.836054	0.958086
SLL0396	two-component response regulator OmpR subfamily	J		J	Regulatory functions	37.5	0.888555	0.981248	0.978624	1.15157	0.132313	0.105602	0.0427067	0.272563	9	26	0.286874	0.456209	0.425412	0.771602	0.852094	0.849815	-0.374072	-0.230915	-0.234779	0.701467	0.843176	0.928228	1.52713	0.985025	1.00099	0.974994	1.03899	0.979174	1.09958	1.03265	0.888601
sll0567	ferric uptake regulation protein	J		J	Regulatory functions	27.879	0.633091	0.981786	1.137	1.24812	0.0995724	0.13103	0.211486	0.0958892	3	18	0.00325972	0.0811568	0.535664	0.507234	0.786609	0.910967	-0.979277	-0.346281	-0.13453	0.618443	1.16127	0.94107	1.27922	0.761704	0.852142	1.03926	1.34689	0.519125	0.931944	1.43066	1.11827
sll0646	guanylyl cyclase	J		J	Regulatory functions	3.968	1.2581	0.980858	0.796483	0.964561	0.0787933	0.115687	0.0152948	0.0215987	2	3	0.0694888	0.902544	0.0239085	1.30432	1.0169	0.825747	0.383302	0.0241725	-0.276229	1.17931	1.09654	0.781188	0.942962					1.33689	0.865171	0.811777	0.986159
SLL0649	two-component response regulator OmpR subfamily	J		J	Regulatory functions	33.469	1.02056	1.01339	0.925792	1.04026	0.0224502	0.00504507	0.0766163	0.0684104	8	25	0.718517	0.609149	0.190147	0.981063	0.974173	0.889964	-0.0275817	-0.0377506	-0.168181	1.03539	1.01709	0.986404	0.961112	1.03746	1.01682	0.817706	1.12802	0.988832	1.00626	0.973266	1.03164
sll0750	two-component sensor histidine kinase, KaiC-interacting protein, involved in circadian rhythm	J		J	Regulatory functions	15.144	1.0727	0.91055	1.04289	0.973858	0.0831932	0.0310676	0.0184482	0.0336773	4	5	0.385586	0.301162	0.214047	1.1015	0.934993	1.07088	0.139465	-0.0969732	0.0988021					0.989509	0.941618	1.06134	1.00754	1.1559	0.879483	1.02444	0.940181
SLL0790	two-component sensor histidine kinase	J		J	Regulatory functions	15.721	1.52734	0.852778	0.616836	1.00305	0.264849	0.128425	0.249756	0.0789816	3	18	0.0550674	0.231478	0.105413	1.5227	0.850188	0.614963	0.606633	-0.234147	-0.701429	1.16334	1.01865	0.844607	0.973408	1.78579	0.833915	0.269162	1.11113	1.63289	0.705772	0.73674	0.924601
SLL0921	two-component response regulator NarL subfamily	J		J	Regulatory functions	18.919	0.810903	0.961062	1.16458	1.06345	0.121243	0.0433108	0.139151	0.0409435	3	20	0.0492644	0.0720181	0.37995	0.76252	0.90372	1.0951	-0.391152	-0.146052	0.131058	0.848917	0.945681	1.10049	1.10491	0.6471	0.917408	1.35776	1.07773	0.936694	1.0201	1.03549	1.00772
sll0998	LysR family transcriptional regulator	J		J	Regulatory functions	41.449	0.62484	1.0955	1.21256	1.0671	0.083111	0.0622567	0.193382	0.0836966	14	49	0.0060766	0.719766	0.38421	0.585551	1.02662	1.13632	-0.772133	0.0379004	0.184365	0.704821	1.04944	1.21605	1.02968	0.510261	1.05355	1.44764	0.988552	0.659438	1.18351	0.973992	1.18306
SLL1229	two-component hybrid sensor and regulator	J		J	Regulatory functions	19.312	1.2819	0.823745	0.879752	1.0146	0.238667	0.0838097	0.130036	0.0949412	5	12	0.215067	0.100062	0.301807	1.26346	0.811892	0.867092	0.337378	-0.30064	-0.205742	0.986799	0.892185	1.05465	1.06637	1.28758	0.873329	0.743084	1.096	1.57133	0.705721	0.841522	0.881427
SLL1292	two-component response regulator CheY subfamily	J		J	Regulatory functions	72.727	0.857345	0.84366	1.20863	1.09036	0.0758986	0.106557	0.143173	0.0838713	9	54	0.0435345	0.0617934	0.370475	0.786293	0.773743	1.10847	-0.34686	-0.370074	0.148568	0.932022	0.693219	1.28636	1.0884	0.886776	0.911318	1.00785	1.19405	0.753235	0.926443	1.33168	0.988638
SLL1296	two-component hybrid sensor and regulator	J		J	Regulatory functions	19.264	0.660243	0.890545	1.35584	1.09338	0.121088	0.0523587	0.161691	0.039943	12	42	0.00862254	0.0121023	0.0897529	0.603856	0.81449	1.24004	-0.727723	-0.296031	0.310391	0.808352	0.916903	1.22677	1.04798	0.51175	0.81744	1.58384	1.08697	0.660626	0.937291	1.2569	1.14518
SLL1329	inositol monophosphate family protein	J		J	Regulatory functions	15.679	0.876167	0.891204	1.29946	0.93317	0.131779	0.0791453	0.16171	0.031758	4	12	0.58404	0.524784	0.0347376	0.938914	0.955028	1.39252	-0.0909347	-0.0663848	0.477699	0.909488	1.00235	1.12008	0.968083	0.700712	0.847104	1.512	0.940183	1.0183	0.824162	1.26629	0.891246
SLL1330	two-component system response regulator OmpR subfamily	J		J	Regulatory functions	11.2	1.14262	0.9961	0.873988	0.987298	0.0332368	0.0251221	0.0157917	0.0425672	3	4	0.102628	0.875064	0.129975	1.15732	1.00892	0.885232	0.210783	0.0128052	-0.175872					1.17585	1.02122	0.858196	0.94473	1.10938	0.970978	0.889779	1.02986
SLL1334	two-component sensor histidine kinase	J		J	Regulatory functions	21.807	0.934715	0.967862	1.25084	0.84658	0.0904985	0.0401588	0.0908217	0.0405413	7	16	0.277174	0.0397177	0.00454057	1.10411	1.14326	1.47752	0.14288	0.193155	0.563182	1.06171	0.915635	1.12344	0.899215	0.884983	0.974654	1.30041	0.83995	0.857453	1.0133	1.32867	0.800575
sll1371	cAMP receptor protein, essential for motility	J		J	Regulatory functions	31.897	0.918217	0.917766	1.09252	1.0715	0.217384	0.029498	0.163011	0.0673351	7	20	0.394765	0.0416604	0.874325	0.856947	0.856526	1.01962	-0.222723	-0.223431	0.0280295	0.621954	0.893919	1.32239	1.16174	0.995249	0.959332	0.9927	1.05272	1.13745	0.900047	0.962467	1.00004
SLL1383	probable myo-inositol-1(or 4)-monophosphatase	J		J	Regulatory functions	37.979	1.20066	0.941486	0.940865	0.916991	0.0700413	0.048363	0.0827968	0.0272106	10	32	0.00592991	0.566292	0.718188	1.30935	1.02671	1.02604	0.388847	0.038033	0.0370809	1.12656	0.898659	1.04705	0.927735	1.29464	0.916717	0.845029	0.943619	1.18078	1.00908	0.93052	0.879618
SLL1392	transcriptional regulator	J		J	Regulatory functions	22.167	1.29691	0.89667	0.821793	0.984628	0.185133	0.0970993	0.140437	0.0553477	3	7	0.0842704	0.328099	0.201814	1.31716	0.910669	0.834623	0.397428	-0.135001	-0.260804	1.03874	1.02836	0.939198	0.993709	1.46369	0.864532	0.624361	1.04742	1.3883	0.79712	0.90182	0.912758
sll1423	global nitrogen regulator	J		J	Regulatory functions	24.889	0.768892	1.14181	1.09022	0.999074	0.0619628	0.0469113	0.0288559	0.0530435	10	39	0.0162519	0.0463635	0.0996764	0.769605	1.14287	1.09123	-0.377811	0.192662	0.12596	0.838539	1.10123	1.06331	0.996919	0.688013	1.11665	1.13025	1.06509	0.780123	1.20755	1.07711	0.935213
SLL1555	two-component hybrid sensor and regulator	J		J	Regulatory functions	31.522	1.08233	1.067	0.953198	0.897475	0.0141737	0.0803309	0.0461695	0.0885968	9	24	0.0435214	0.115497	0.474362	1.20597	1.18889	1.06209	0.27019	0.249618	0.0869029	1.07217	1.01714	1.00464	0.906044	1.07243	1.18033	0.962296	0.784936	1.10237	1.00353	0.892654	1.00145
sll1575	a part of spkA: serine/threonine protein kinase, regulates cellular motility ( disrupted by frameshift mutation)	J		J	Regulatory functions	31.731	0.556806	0.44937	2.58898	0.404847	0.110905	0.103581	0.269948	0.0799895	11	27	0.191142	0.655571	0.000392208	1.37535	1.10997	6.39495	0.459797	0.150525	2.67693	0.403688	0.337694	2.95292	0.305703	0.66279	0.42311	2.50685	0.407246	0.603941	0.587305	2.30716	0.501593
SLL1592	two-component response regulator NarL subfamily	J		J	Regulatory functions	12.389	1.56161	0.731428	0.801844	0.905118	0	0	0	0	2	2				1.72531	0.808103	0.8859	0.786857	-0.307389	-0.174784									1.56161	0.731428	0.801844	0.905118
sll1594	ndhF3 operon transcriptional regulator, LysR family protein	J		J	Regulatory functions	49.367	0.821948	1.34128	0.665329	1.17144	0.074572	0.146745	0.0563005	0.0569991	20	105	0.00622948	0.201787	0.000868056	0.701654	1.14498	0.567956	-0.511169	0.195319	-0.816149	0.914368	1.13711	0.713616	1.23491	0.731745	1.47557	0.696012	1.09667	0.819732	1.41115	0.58636	1.18276
SLL1624	two-component response regulator	J		J	Regulatory functions	19.76	1.22389	1.00414	0.749666	1.0223	0.132921	0.0566697	0.203873	0.0755025	5	8	0.135617	0.799034	0.150826	1.1972	0.982234	0.733313	0.259658	-0.0258607	-0.447499	1.16004	1.07342	0.833347	0.933192	1.40894	1.00438	0.468882	1.1178	1.10271	0.934613	0.94677	1.01591
SLL1626	LexA repressor	J		J	Regulatory functions	84.729	0.637086	1.3435	0.896289	1.12313	0.119379	0.0909041	0.196749	0.140023	39	1234	0.020198	0.135332	0.254758	0.567242	1.19621	0.798028	-0.817964	0.25847	-0.325488	0.669071	1.21739	0.843109	1.27043	0.477532	1.4282	1.1594	0.934863	0.764653	1.3849	0.686353	1.1641
SLL1672	two-component hybrid sensor and regulator	J		J	Regulatory functions	17.146	1.18786	1.10768	0.629535	1.07492	0.0492389	0.0806147	0.0815924	0.0824959	12	21	0.171744	0.708447	0.00558531	1.10507	1.03048	0.585657	0.144137	0.0433148	-0.771872	1.23736	1.06425	0.713043	0.985349	1.20553	1.22069	0.518819	1.05497	1.1207	1.03812	0.656742	1.18445
SLL1673	two-component response regulator	J		J	Regulatory functions	21.903	0.963606	1.04967	0.687722	1.299	0.136421	0.0447924	0.0838718	0.128538	8	23	0.0646269	0.0606587	0.00488869	0.741806	0.808062	0.529425	-0.430886	-0.307461	-0.917503	0.81615	1.013	0.774558	1.39629	0.929592	1.11274	0.57433	1.38334	1.14508	1.02327	0.714278	1.11737
SLL1708	two-component response regulator NarL subfamily	J		J	Regulatory functions	52.655	1.39689	0.93415	0.606364	1.06259	0.363232	0.209641	0.242317	0.165612	6	10	0.301865	0.533876	0.0928298	1.31461	0.879122	0.570645	0.394632	-0.185865	-0.809335	0.896236	1.16433	0.789927	1.14951	1.54765	0.980886	0.263974	1.20749	1.74679	0.657235	0.76519	0.830787
sll1742	transcription antitermination protein NusG	J		J	Regulatory functions	74.146	0.578965	0.924639	1.34212	1.15428	0.0972539	0.0182692	0.105584	0.0556887	21	126	0.00191155	0.00518645	0.0900764	0.501581	0.801052	1.16273	-0.995447	-0.320033	0.217514	0.709822	0.943657	1.22725	1.11927	0.550207	0.899985	1.31693	1.23288	0.476866	0.930275	1.48217	1.11069
sll1771	protein serin-threonin phosphatase	J		J	Regulatory functions	67.717	0.780688	0.961126	1.2374	1.02079	0.0364253	0.069061	0.0395615	0.0989917	23	163	0.0323088	0.523056	0.0453037	0.764791	0.941555	1.2122	-0.386863	-0.0868824	0.277632	0.817813	0.867726	1.21389	1.10057	0.731198	0.983098	1.20519	1.08051	0.793052	1.03255	1.29312	0.88127
SLL1871	two-component system sensory histidine kinase	J		J	Regulatory functions	13.056	1.16239	1.10324	0.559702	1.17467	0.0623277	0.0626146	0.131769	0.130951	8	15	0.910432	0.524745	0.00943687	0.989543	0.939186	0.476475	-0.0151656	-0.0905172	-1.06953	1.07598	1.19106	0.729124	1.00383	1.22068	1.04954	0.407784	1.32199	1.19051	1.0691	0.542197	1.1982
SLL1872	transcriptional regulator	J		J	Regulatory functions	10.367	1.1759	1.04535	0.727875	1.05087	0.110449	0.0827513	0.0955278	0.0933108	5	13	0.288478	0.953091	0.0267645	1.11898	0.994747	0.692639	0.162184	-0.00759863	-0.529824	1.04928	1.09855	0.748162	1.10401	1.16	1.10903	0.60206	1.12891	1.31842	0.928479	0.833401	0.919695
sll1879	two-component response regulator	J		J	Regulatory functions	4.626	1.3228	0.991043	0.768574	0.917579	0.114666	0.0386227	0.0547736	0.0212699	2	3	0.0737779	0.237607	0.126631	1.44162	1.08006	0.837611	0.527694	0.111115	-0.255648	1.20814	1.02967	0.823348	0.938849					1.43747	0.95242	0.713801	0.896309
SLL1888	two-component sensor histidine kinase	J		J	Regulatory functions	9.954	1.011	1.01299	0.992668	0.983351	0.417096	0.166484	0.244656	0.0711252	3	8	0.930824	0.828285	0.961234	1.02811	1.03014	1.00947	0.0399983	0.0428371	0.0136052	1.04955	1.15792	0.871489	0.921049	0.481975	1.10121	1.33392	1.08289	1.50146	0.779829	0.772595	0.946112
SLL1905	two-component hybrid sensor and regulator	J		J	Regulatory functions	6.805	1.32683	0.84206	0.761355	1.06976	0.359795	0.1241	0.327442	0.107385	5	6	0.387758	0.121253	0.274334	1.24031	0.78715	0.711707	0.310695	-0.34529	-0.490644	0.928217	1.01169	0.957493	1.1026	1.80001	0.718241	0.300002	1.18174	1.25225	0.796252	1.02657	0.924929
SLL1957	transcriptional regulator	J		J	Regulatory functions	43.269	1.33734	0.909564	0.823961	0.929139	0.075259	0.0562102	0.0829722	0.0674901	4	9	0.00465015	0.768382	0.23668	1.43933	0.978932	0.8868	0.525395	-0.0307191	-0.17332	1.23159	0.988885	0.90412	0.875407	1.40064	0.865369	0.709669	1.02432	1.37978	0.874438	0.858092	0.887689
SLL2014	sugar fermentation stimulation protein	J		J	Regulatory functions	35.443	0.888475	1.03347	0.97293	1.10513	0.0779927	0.0536264	0.0136143	0.0282395	11	25	0.0209493	0.169835	0.00397054	0.803958	0.93516	0.88038	-0.314807	-0.0967153	-0.183802	0.894468	1.01079	0.958491	1.13625	0.790099	1.10748	0.99118	1.11124	0.980859	0.982132	0.96912	1.06789
sll5059	two-component response regulator	J		J	Regulatory functions	21.854	1.04931	1.00275	0.954658	0.993277	0.0741915	0.000315235	0.0418552	0.032021	5	12	0.559735	0.795221	0.539911	1.05641	1.00954	0.961119	0.0791765	0.0136962	-0.0572133	0.975122	1.00307	0.996513	1.0253	1.1235	1.00244	0.912802	0.961256
SLR0073	two-component sensor histidine kinase	J		J	Regulatory functions	59.683	0.727365	0.976364	1.24983	1.04644	0.22829	0.0796953	0.194323	0.0502847	18	76	0.125763	0.352262	0.225156	0.695082	0.93303	1.19436	-0.524744	-0.100004	0.256233	1.04781	0.868307	1.01208	1.07181	0.53306	1.00265	1.48807	0.976226	0.601227	1.05814	1.24934	1.0913
SLR0081	two-component response regulator OmpR subfamily	J		J	Regulatory functions	17.557	1.28121	0.89185	0.957605	0.86934	0.203878	0.152718	0.185053	0.0617501	3	5	0.0522127	0.856179	0.557077	1.47377	1.02589	1.10153	0.55951	0.0368809	0.13951	1.14763	1.0888	0.83542	0.928155	1.12671	0.870138	1.21912	0.784029	1.56928	0.716613	0.818272	0.895835
slr0115	response regulator for energy transfer from phycobilisomes to photosystems	J		J	Regulatory functions	27.386	1.26291	1.08551	0.578499	1.07308	0.290418	0.0866544	0.255665	0.158858	4	15	0.46288	0.927288	0.0808035	1.1769	1.01158	0.5391	0.234986	0.0166147	-0.891374	1.23952	1.00342	0.781979	0.975083	1.62971	1.20535	0.217928	0.947009	0.919487	1.04777	0.735591	1.29716
SLR0210	two-component sensor histidine kinase	J		J	Regulatory functions	5.276	1.11036	0.958461	0.877667	1.05351	0.103178	0.123012	0.0130897	0.0329235	2	3	0.652064	0.533215	0.0382793	1.05396	0.909775	0.833085	0.0758143	-0.136419	-0.263465	1.00718	1.08147	0.890756	1.02059	1.21354	0.835449	0.864577	1.08644
SLR0222	two-component hybrid sensor and regulator	J		J	Regulatory functions	2.122	1.29463	0.958408	0.825481	0.921485	0.11148	0.120674	0.0164555	0.00726117	2	2	0.0791415	0.788901	0.0333535	1.40493	1.04007	0.895815	0.490503	0.0566794	-0.158727	1.18315	1.07908	0.809025	0.928746					1.40611	0.837734	0.841936	0.914224
SLR0312	two-component response regulator NarL subfamily	J		J	Regulatory functions	17.703	1.09071	1.00988	0.891423	1.00799	0.0344286	0.0385493	0.135684	0.11646	4	14	0.389935	0.983662	0.408745	1.08207	1.00187	0.884359	0.113791	0.00270224	-0.177297	1.04754	0.972972	0.867556	1.11193	1.1318	1.06308	0.738468	1.06666	1.0928	0.99358	1.06824	0.845376
SLR0321	GTP-binding protein ERA homolog	J		J	Regulatory functions	31.746	1.09923	0.942113	1.04481	0.913843	0.0703283	0.102847	0.142344	0.025676	8	19	0.0248549	0.725215	0.269567	1.20287	1.03094	1.14332	0.266476	0.0439537	0.193226	1.09016	1.08571	0.919281	0.904856	1.01799	0.850272	1.24387	0.887869	1.18954	0.89036	0.971291	0.948805
SLR0322	two-component hybrid sensor and regulator	J		J	Regulatory functions	41.279	0.582751	1.10864	1.21873	1.08988	0.0478382	0.0313111	0.0420462	0.0478769	43	154	0.000448869	0.667007	0.0459416	0.534692	1.01721	1.11822	-0.90322	0.0246151	0.161207	0.632109	1.1451	1.16001	1.06279	0.598143	1.11217	1.24	1.04969	0.518002	1.06865	1.25619	1.15717
slr0473	cyanobacterial phytochrome 1, two-component sensor histidine kinase	J		J	Regulatory functions	7.487	1.20084	0.946876	0.933842	0.918447	0.282558	0.151392	0.142393	0.043303	3	6	0.234917	0.811058	0.890774	1.30746	1.03095	1.01676	0.386771	0.0439799	0.0239819	1.13158	1.10124	0.852105	0.915076	0.894637	0.998182	1.13409	0.973087	1.57629	0.741209	0.815326	0.867177
slr0474	two-component response regulator CheY subfamily, regulator for phytochrome 1 (Cph1)	J		J	Regulatory functions	36.054	1.53767	0.510466	0.454642	0.497219	0.179396	0.510466	0.187081	0.497219	3	3				3.09255	1.02664	0.914369	1.6288	0.0379349	-0.129152					1.71707	1.02093	0.26756	0.994438	1.35828	0	0.641723	0
SLR0484	two-component sensor histidine kinase	J		J	Regulatory functions	18.222	0.947999	1.2429	0.843226	0.965875	0.0233645	0.0242972	0.0382956	0.0652741	11	31	0.73383	0.00491257	0.0836773	0.981492	1.28681	0.873018	-0.0269519	0.363801	-0.195917	0.980955	1.22843	0.874631	0.915984	0.933581	1.27713	0.865736	0.923558	0.92946	1.22314	0.789312	1.05808
SLR0527	transcription regulator ExsB homolog	J		J	Regulatory functions	26.293	1.10352	1.01185	0.961021	0.923603	0.0664222	0.00284901	0.0321853	0.0600856	4	8	0.0468277	0.106651	0.480894	1.1948	1.09555	1.04051	0.256771	0.131655	0.0572959	1.02162	1.01065	0.996653	0.971079	1.18431	1.00913	0.967734	0.838833	1.10464	1.01579	0.918677	0.960897
SLR0533	two-component sensor histidine kinase	J		J	Regulatory functions	7.654	1.39808	0.80367	0.762739	1.03551	0.350755	0.14006	0.32987	0.0744088	2	4	0.225931	0.107561	0.317635	1.35014	0.776112	0.736584	0.43311	-0.365664	-0.441078	1.00994	1.00174	0.997237	0.991083	1.85964	0.703787	0.296235	1.14033	1.32467	0.705481	0.994746	0.975108
SLR0599	serine/threonine kinase	J		J	Regulatory functions	17.196	0.852499	0.953927	1.16987	1.02371	0.266546	0.0559246	0.219421	0.092898	9	33	0.439369	0.414245	0.434626	0.832756	0.931835	1.14277	-0.264035	-0.101854	0.192538	1.22741	0.927514	0.895077	0.949994	0.698934	0.902572	1.43211	0.966386	0.631149	1.03169	1.18241	1.15474
SLR0724	HtaR suppressor protein homolog	J		J	Regulatory functions	33.636	1.38266	0.772997	0.804603	1.03974	0.0828384	0.0517798	0.240991	0.106373	2	3	0.126012	0.152855	0.466253	1.32982	0.743453	0.773852	0.411229	-0.427686	-0.369871					1.4655	0.824777	0.563612	1.14611	1.29982	0.721217	1.04559	0.933365
SLR0741	transcriptional regulator	J		J	Regulatory functions	18.304	0.982385	0.938418	1.11655	0.962643	0.0996916	0.113114	0.168394	0.0313285	5	7	0.802546	0.784888	0.272685	1.02051	0.974835	1.15988	0.0292873	-0.0367699	0.213981	1.05217	1.09826	0.927959	0.921605	1.05358	0.863876	1.08492	0.997623	0.841402	0.853114	1.33678	0.968702
SLR0835	MoxR protein homolog	J		J	Regulatory functions	67.987	0.777655	0.984139	1.30052	0.937686	0.0362927	0.153798	0.0370888	0.0811727	15	74	0.0636233	0.724799	0.0045364	0.829334	1.04954	1.38695	-0.269974	0.0697573	0.471912	0.826432	0.791296	1.3439	1.03837	0.7671	0.993442	1.30437	0.935089	0.739433	1.16768	1.25329	0.839594
slr0947	response regulator for energy transfer from phycobilisomes to photosystems	J		J	Regulatory functions	58.974	0.813779	1.00697	1.18518	0.994073	0.141979	0.111749	0.114346	0.0821415	17	118	0.195048	0.901732	0.127327	0.818631	1.01297	1.19225	-0.288715	0.0185951	0.253683	0.893696	0.871876	1.24523	0.989195	0.614299	1.00349	1.28518	1.09703	0.933341	1.14554	1.02512	0.895998
SLR1041	two-component response regulator PatA subfamily	J		J	Regulatory functions	17.268	1.09471	1.04868	0.901535	0.955074	0.0482124	0.0400773	0.0459491	0.0650892	5	18	0.0713694	0.158324	0.395763	1.1462	1.09801	0.943942	0.196861	0.134897	-0.0832292	1.11687	0.992361	0.958653	0.932116	1.13947	1.07137	0.899809	0.889354	1.02778	1.08232	0.846141	1.04375
SLR1042	two-component response regulator CheY subfamily	J		J	Regulatory functions	60.331	0.901459	1.04499	1.07842	0.975128	0.142146	0.0611831	0.163556	0.0228918	9	38	0.509356	0.204974	0.426366	0.924452	1.07164	1.10593	-0.11333	0.0998242	0.145262	1.09035	1.00236	0.899922	1.00736	0.866571	1.13151	1.04028	0.961632	0.747452	1.00109	1.29507	0.956391
SLR1090	GTP-binding protein	J		J	Regulatory functions	20.38	1.26326	0.926486	0.811801	0.998453	0.0891246	0.11529	0.080803	0.0353872	6	10	0.0174624	0.446224	0.0402425	1.26522	0.927921	0.813058	0.339386	-0.107925	-0.298569	1.13736	1.07239	0.828263	0.961979	1.33145	0.916548	0.705638	1.04637	1.32097	0.790516	0.9015	0.987015
SLR1225	serine/threonine kinase	J		J	Regulatory functions	10.707	1.25165	0.977664	0.86553	0.905156	0.13148	0.068583	0.0631966	0.0523693	4	10	0.0257618	0.300442	0.532236	1.3828	1.0801	0.956222	0.467592	0.111171	-0.0645829	1.16871	0.956893	0.954898	0.919504	1.149	1.0701	0.819994	0.960907	1.43724	0.906001	0.821698	0.835059
SLR1234	protein kinase C inhibitor	J		J	Regulatory functions	49.123	1.33762	0.943687	0.929978	0.788712	0.220978	0.126808	0.175423	0.00975768	7	84	0.0246834	0.15994	0.318995	1.69596	1.19649	1.17911	0.7621	0.258809	0.237698	1.47497	0.771138	0.964688	0.789207	1.02585	1.07227	1.12536	0.776522	1.51205	0.98765	0.699888	0.800408
SLR1305	two-component response regulator	J		J	Regulatory functions	10.238	1.11539	1.0779	0.643637	1.16307	0.03432	0.0543431	0.096358	0.156301	7	18	0.695095	0.507013	0.0161205	0.958998	0.926773	0.553393	-0.0603996	-0.109713	-0.853623	1.14863	1.12875	0.759962	0.962662	1.06814	1.10239	0.646945	1.18252	1.12939	1.00257	0.524003	1.34403
SLR1324	two-component hybrid sensor and regulator	J		J	Regulatory functions	11.19	1.52161	0.863613	0.598916	1.01586	0.30654	0.170758	0.318593	0.108065	3	4	0.0925987	0.346703	0.154527	1.49785	0.850129	0.589565	0.582896	-0.234246	-0.762277	1.14237	1.09953	0.82951	0.928599	1.89311	0.79034	0.148399	1.16815	1.52935	0.700974	0.818839	0.950836
SLR1325	GTP pyrophosphokinase	J		J	Regulatory functions	11.316	0.87456	1.04277	0.950669	1.132	0.0305581	0.121078	0.0619563	0.144249	8	20	0.0690086	0.539511	0.177704	0.772578	0.921173	0.839812	-0.372248	-0.118455	-0.251861	0.836218	1.19691	1.0304	0.936477	0.876464	0.901115	0.942268	1.28015	0.910997	1.03029	0.879338	1.17938
slr1393	phytochrome-like protein, two-component sensor histidine kinase	J		J	Regulatory functions	12.936	0.826504	1.01567	1.15325	1.00458	0.12036	0.0524471	0.1382	0.0377054	9	16	0.116559	0.820123	0.216086	0.822738	1.01104	1.148	-0.281496	0.0158373	0.199116	0.9953	1.0435	0.9818	0.979395	0.761095	0.942209	1.32023	0.976464	0.723118	1.06129	1.15772	1.05787
SLR1414	two-component sensor histidine kinase	J		J	Regulatory functions	9.749	1.26764	0.915444	0.843542	0.973377	0.0225143	0.00438579	0.0229873	0.00391277	3	5	0.00597682	0.0101366	0.0307742	1.30231	0.940483	0.866615	0.381071	-0.0885267	-0.206538					1.29015	0.91983	0.820555	0.969464	1.24512	0.911058	0.86653	0.97729
SLR1416	similar to MorR protein	J		J	Regulatory functions	43.098	0.77385	0.908218	1.37911	0.938826	0.0800606	0.0688558	0.0639474	0.166672	11	64	0.275583	0.822101	0.0251714	0.824273	0.967397	1.46897	-0.278805	-0.0478202	0.554804	0.867307	0.850918	1.42309	0.858684	0.782474	1.00505	1.42555	0.786928	0.671768	0.868682	1.28868	1.17087
SLR1443	serine/threonine kinase	J		J	Regulatory functions	2.769	1.32949	0.888235	0.614912	1.16737	0.208655	0.0968129	0.119454	0.00761157	2	3	0.518721	0.102725	0.0438764	1.13888	0.760888	0.526752	0.187615	-0.394243	-0.924805					1.53814	0.791422	0.495458	1.17498	1.12083	0.985048	0.734366	1.15975
slr1588	two-component transcription regulator	J		J	Regulatory functions	11.639	0.956643	1.04468	0.961293	1.03739	0.112423	0.0736803	0.0951888	0.0761217	4	11	0.447668	0.927119	0.427158	0.922167	1.00703	0.92665	-0.1169	0.0101081	-0.109903	1.11257	1.12747	0.826775	0.933182	0.851773	1.05807	1.02408	1.06608	0.905587	0.948492	1.03302	1.1129
SLR1666	pleiotropic regulatory protein homolog	J		J	Regulatory functions	49.87	0.997709	0.922632	0.964799	1.11486	0.0663408	0.0682463	0.0640067	0.158083	18	82	0.388579	0.189521	0.281316	0.894919	0.827577	0.8654	-0.160171	-0.273034	-0.208561	0.957644	0.826119	0.962077	1.25416	1.09121	0.970496	1.04452	0.893776	0.944273	0.971282	0.887804	1.19664
SLR1693	two-component response regulator PatA subfamily	J		J	Regulatory functions	27.105	0.846086	1.16788	1.17961	0.806426	0.0980364	0.0849115	0.11896	0.0186895	9	26	0.604122	0.00418233	0.0118496	1.04918	1.44821	1.46276	0.0692619	0.534272	0.548697	0.799798	1.0807	1.33721	0.782293	0.982411	1.13994	1.04982	0.827827	0.75605	1.28299	1.1518	0.809159
SLR1694	expression activator appA homolog	J		J	Regulatory functions	57.333	1.15339	0.898651	0.901059	1.0469	0.0457877	0.0478029	0.173809	0.166218	7	26	0.431707	0.292134	0.43945	1.10172	0.858391	0.860691	0.139752	-0.220293	-0.216433	1.10896	0.955396	0.887439	1.04821	1.2164	0.838456	0.695323	1.24982	1.13481	0.902101	1.12041	0.842679
SLR1697	serine/threonine kinase	J		J	Regulatory functions	18.99	0.736224	1.04697	1.21567	1.00114	0.114912	0.058557	0.118635	0.0150311	9	20	0.0318926	0.344062	0.0641777	0.735387	1.04578	1.21429	-0.443424	0.0645758	0.280113	0.895864	1.06532	1.05787	0.980944	0.682733	0.967856	1.34393	1.00548	0.630074	1.10772	1.24522	1.01698
slr1783	two-component response regulator NarL subfamily	J		J	Regulatory functions	53.191	0.968386	1.06448	1.11903	0.848101	0.142126	0.0703503	0.11314	0.114594	14	81	0.404213	0.0851851	0.0760476	1.14183	1.25514	1.31945	0.191345	0.327844	0.39994	0.893442	0.964993	1.13372	1.00785	0.844342	1.11412	1.24967	0.791867	1.16737	1.11433	0.973703	0.74459
SLR1837	two-component system response regulator OmpR subfamily	J		J	Regulatory functions	14.53	1.19771	1.00895	0.854717	0.938619	0.090287	0.110721	0.0559596	0.063454	2	8	0.02937	0.47927	0.233417	1.27604	1.07493	0.910611	0.351669	0.104246	-0.135093	1.07049	1.1653	0.86456	0.89965	1.25194	0.938162	0.781792	1.02811	1.27071	0.923392	0.9178	0.888099
slr1860	carbon metabolisms regulatory protein IcfG	J		J	Regulatory functions	5.047	1.50705	0.936987	0.51156	1.04441	0.30433	0.133147	0.251423	0.0523454	2	5	0.101482	0.348168	0.042633	1.44297	0.897148	0.48981	0.529044	-0.156581	-1.02971	1.12347	1.12393	0.715298	1.0373	1.86788	0.863017	0.157325	1.11177	1.52979	0.824009	0.662058	0.984146
SLR1909	two-component response regulator NarL subfamily	J		J	Regulatory functions	57.277	0.886352	1.04024	1.15767	0.915742	0.142308	0.10927	0.229716	0.0251587	12	51	0.787927	0.191465	0.212838	0.967905	1.13595	1.26419	-0.0470625	0.183897	0.338211	1.03829	1.1218	0.925948	0.913963	0.696088	0.885786	1.47072	0.947406	0.924674	1.11312	1.07634	0.885858
SLR1969	two-component sensor histidine kinase	J		J	Regulatory functions	3.733	1.33332	1.01884	0.65233	0.995509	0.141243	0.0017974	0.22081	0.0813637	2	4	0.173991	0.801361	0.282117	1.33934	1.02343	0.655273	0.42152	0.0334155	-0.609833					1.47457	1.01704	0.431521	1.07687	1.19208	1.02063	0.87314	0.914146
SLR1975	N-acylglucosamine 2-epimerase	J		J	Regulatory functions	10.997	1.16036	0.869116	0.87239	1.09813	0.116585	0.0591209	0.0409768	0.0315939	6	21	0.506614	0.00845156	0.00350394	1.05667	0.79145	0.794431	0.0795237	-0.33743	-0.332006	0.998821	0.931761	0.926653	1.14277	1.21256	0.88575	0.827644	1.07404	1.2697	0.789839	0.862872	1.07759
SLR1982	two-component response regulator CheY subfamily	J		J	Regulatory functions	27.642	0.723135	1.27249	0.826803	1.17757	0.0599473	0.0601476	0.092644	0.0977297	7	32	0.00497461	0.307029	0.0211348	0.614091	1.08061	0.702126	-0.703475	0.111844	-0.510197	0.762076	1.24311	0.862619	1.13219	0.768882	1.21805	0.699751	1.31332	0.638448	1.35631	0.918038	1.0872
SLR1983	two-component hybrid sensor and regulator	J		J	Regulatory functions	16.584	1.44874	0.976466	0.501874	1.07292	0.303112	0.100994	0.296686	0.0945336	6	13	0.169452	0.379939	0.0604595	1.35029	0.910104	0.467766	0.433265	-0.135897	-1.09614	1.16779	1.0543	0.77761	1.0003	1.8696	0.833838	0.0901234	1.20644	1.30884	1.04126	0.637887	1.01202
SLR2024	two-component response regulator CheY subfamily	J		J	Regulatory functions	76.667	0.658673	1.05715	1.32131	0.962867	0.152822	0.0963836	0.154531	0.0593193	16	95	0.0585382	0.304064	0.0375672	0.684074	1.09791	1.37227	-0.547775	0.134765	0.456564	0.87476	0.952787	1.16994	1.00251	0.547174	1.18526	1.26049	1.00707	0.554086	1.03339	1.53351	0.879019
SLR2041	probable two-component response regulator	J		J	Regulatory functions	33.333	1.33609	0.943152	0.872099	0.848659	0.195973	0.123722	0.170546	0.0884436	4	7	0.0327104	0.42919	0.871389	1.57435	1.11134	1.02762	0.654759	0.152305	0.0393059	1.06046	1.10715	1.10447	0.72792	1.44878	0.913965	0.69994	0.937311	1.49902	0.808341	0.81189	0.880747
slr2098	two-component hybrid sensor and regulator	J		J	Regulatory functions	4.758	1.64678	0.764791	0.578526	1.0099	0.0963621	0.0206559	0.242676	0.125658	4	4	0.0566218	0.194133	0.255193	1.63063	0.757292	0.572853	0.70543	-0.401079	-0.803763					1.74314	0.785447	0.335851	1.13556	1.55042	0.744135	0.821202	0.884246
SLR2099	two-component hybrid sensor and regulator	J		J	Regulatory functions	10.929	1.30312	0.884207	0.823518	0.989152	0.0760953	0.00353998	0.13318	0.0535444	2	3	0.0777237	0.189669	0.367801	1.31741	0.893904	0.832549	0.397707	-0.161808	-0.264392					1.37922	0.887747	0.690339	1.0427	1.22703	0.880667	0.956698	0.935608
SLR2100	two-component response regulator	J		J	Regulatory functions	28.533	0.877007	1.03831	0.785541	1.29914	0.0739476	0.0269902	0.0544755	0.092424	10	27	0.00726349	0.0185998	0.00248341	0.675065	0.799224	0.60466	-0.566902	-0.323328	-0.725803	0.981328	1.00981	0.780914	1.22795	0.831184	1.07455	0.854453	1.23981	0.818508	1.03056	0.721257	1.42967
slr6056	probable transcriptional regulator	J		J	Regulatory functions	27.731	1.02103	1.1556	0.676121	1.14725	0.141183	0.015207	0.175916	0.0499397	3	9	0.488037	0.887716	0.123384	0.889978	1.00727	0.589338	-0.168159	0.0104527	-0.762832					1.16221	1.14039	0.500204	1.19719	0.879847	1.1708	0.852037	1.09731
slr6110	putative signalling protein	J		J	Regulatory functions	14.663	1.12012	1.15323	0.677704	1.04895	0.0828585	0.0412093	0.0906123	0.018505	5	11	0.301425	0.0309472	0.00475111	1.06785	1.09941	0.646079	0.0947085	0.136732	-0.630218	1.00607	1.14346	0.793269	1.0572	1.15383	1.20787	0.571969	1.06633	1.20046	1.10835	0.667873	1.02332
SLL0021	probable exonuclease	K2		K2	DNA replication, restriction, modification, recombination, and repair	10.817	1.48848	0.840103	0.632125	1.03929	0.234919	0.153053	0.203522	0.116546	3	8	0.0725778	0.216957	0.0700499	1.4322	0.80834	0.608225	0.518232	-0.306967	-0.717322	1.16006	1.05237	0.762243	1.02532	1.69614	0.770622	0.344729	1.18851	1.60922	0.697314	0.789404	0.904057
SLL0377	transcription-repair coupling factor	K2		K2	DNA replication, restriction, modification, recombination, and repair	13.855	1.00085	1.04709	0.970829	0.981225	0.0541069	0.0703459	0.04015	0.017126	12	31	0.650385	0.267642	0.75317	1.02	1.06713	0.989404	0.0285731	0.0937342	-0.0153676	0.985761	1.10846	0.917663	0.988111	0.943432	1.08422	1.01468	0.957673	1.07336	0.948599	0.980146	0.997891
SLL0459	excinuclease ABC subunit B	K2		K2	DNA replication, restriction, modification, recombination, and repair	24.813	0.882933	0.853641	1.29158	0.971848	0.0357085	0.0706835	0.0678486	0.0636484	12	36	0.15999	0.15366	0.00827662	0.908509	0.878368	1.32899	-0.138427	-0.187102	0.410332	0.832434	0.788216	1.38675	0.992603	0.908378	0.820901	1.2334	1.03732	0.907987	0.951805	1.25459	0.885618
sll0569	RecA gene product	K2		K2	DNA replication, restriction, modification, recombination, and repair	37.006	0.706928	0.748739	1.20813	1.3362	0.0483687	0.0410821	0.104682	0.0181165	11	101	6.65787e-05	5.02024e-05	0.16344	0.529059	0.56035	0.904158	-0.9185	-0.8356	-0.145354	0.753419	0.802118	1.0942	1.35026	0.640229	0.702185	1.34697	1.31062	0.727135	0.741913	1.18324	1.34772
sll0613	Holliday junction DNA helicase RuvB	K2		K2	DNA replication, restriction, modification, recombination, and repair	9.695	1.50021	0.851631	0.678831	0.969331	0.313532	0.177364	0.305636	0.126468	2	4	0.0905414	0.487381	0.282067	1.54767	0.878576	0.700308	0.6301	-0.186761	-0.513938	1.16056	1.09765	0.819461	0.922324	1.91688	0.686284	0.254555	1.14228	1.42318	0.770958	0.962475	0.843389
SLL0709	putative endonuclease	K2		K2	DNA replication, restriction, modification, recombination, and repair	7.143	1.43097	0.879945	0.32703	1.36205	0.201989	0.00871735	0.0845362	0.12617	3	4	0.799531	0.0624405	0.0208595	1.0506	0.646043	0.240101	0.0712114	-0.630299	-2.05829					1.63296	0.888662	0.242494	1.23588	1.22898	0.871227	0.411567	1.48822
sll0766	DNA repair protein RadC	K2		K2	DNA replication, restriction, modification, recombination, and repair	12.346	1.25038	0.972119	0.644346	1.13315	0.0913215	0.0283196	0.136293	0.0732913	3	6	0.422206	0.176931	0.0873019	1.10345	0.857889	0.568632	0.142028	-0.221138	-0.814434					1.3417	0.943799	0.508053	1.20644	1.15906	1.00044	0.78064	1.05986
sll0865	excinuclease ABC subunit C	K2		K2	DNA replication, restriction, modification, recombination, and repair	4.633	1.8472	0.763203	0.284487	1.10511	0	0	0	0	2	2				1.67151	0.690613	0.257429	0.741151	-0.53405	-1.95776					1.8472	0.763203	0.284487	1.10511
SLL0887	putative modulator of DNA gyrase; PmbA homolog	K2		K2	DNA replication, restriction, modification, recombination, and repair	43.946	1.22157	1.17194	0.722033	0.884457	0.0126757	0.0184119	0.0280557	0.0547024	17	99	0.00105513	0.00214132	0.020185	1.38115	1.32504	0.816358	0.465874	0.406033	-0.292726	1.21506	1.17305	0.744429	0.867453	1.21036	1.14885	0.682472	0.958317	1.23929	1.19391	0.739199	0.8276
SLL1045	mutator MutT protein	K2		K2	DNA replication, restriction, modification, recombination, and repair	17.647	1.35212	1.13749	0.64437	0.866013	0.247699	0.0392308	0.150458	0.0870544	2	4	0.0588987	0.0158532	0.145692	1.56132	1.31349	0.744066	0.642766	0.3934	-0.426498	1.08967	1.19283	0.828213	0.889288	1.68427	1.10638	0.459671	0.749678	1.28243	1.11327	0.645227	0.959072
sll1143	ATP-dependent helicase PcrA	K2		K2	DNA replication, restriction, modification, recombination, and repair	36.283	0.756412	1.22199	0.995407	1.02619	0.0397512	0.0178632	0.0799833	0.0497563	23	55	0.00390462	0.00634908	0.667996	0.737108	1.19081	0.970003	-0.440053	0.25194	-0.0439382	0.811362	1.24592	0.909673	1.03305	0.718662	1.21705	1.10217	0.962111	0.739211	1.20301	0.974373	1.08341
SLL1165	DNA mismatch repair protein	K2		K2	DNA replication, restriction, modification, recombination, and repair	19.189	1.00926	0.987023	0.885539	1.11818	0.159763	0.0603651	0.0706258	0.0454347	14	24	0.406212	0.070066	0.0172807	0.90259	0.882705	0.791947	-0.147858	-0.179997	-0.336524	0.904284	1.00338	0.913196	1.17914	0.888477	1.05141	0.954827	1.10529	1.23501	0.906282	0.788594	1.07011
sll1209	DNA ligase	K2		K2	DNA replication, restriction, modification, recombination, and repair	36.921	0.858386	0.943873	1.14481	1.05293	0.109034	0.0346232	0.11022	0.0590408	21	49	0.0907235	0.0873175	0.357408	0.815235	0.896425	1.08726	-0.294712	-0.157746	0.120697	0.990506	0.952612	1.08578	0.971098	0.723472	0.89778	1.29926	1.07949	0.861181	0.981228	1.04938	1.10821
sll1354	single-strand-DNA-specific exonuclease RecJ	K2		K2	DNA replication, restriction, modification, recombination, and repair	5.138	1.15212	0.969709	0.854163	1.02401	0.163059	0.0926196	0.11528	0.0304316	3	7	0.33611	0.474923	0.114195	1.1251	0.946972	0.834134	0.170058	-0.078607	-0.261648	0.949007	1.05256	1.01717	0.981264	1.15911	1.01614	0.775042	1.0497	1.34824	0.840424	0.770276	1.04107
SLL1360	DNA polymerase III subunit gamma/tau [Contains: Ssp dnaX intein]	K2		K2	DNA replication, restriction, modification, recombination, and repair	4.839	1.39401	0.900417	0.636941	1.06863	0.235484	0.149745	0.261705	0.141356	4	6	0.16916	0.312311	0.109378	1.30449	0.84259	0.596035	0.383481	-0.247097	-0.746531	1.16698	1.10551	0.800407	0.927107	1.71853	0.752164	0.267643	1.26166	1.29653	0.843581	0.842773	1.01712
SLL1366	putative SNF2 helicase	K2		K2	DNA replication, restriction, modification, recombination, and repair	4.62	0.884122	0.924665	0.569844	0.954702	0.625304	0.122534	0.409677	0.0716422	3	6	0.0113163	0.779642	0.365766	0.926071	0.968538	0.596882	-0.110805	-0.046119	-0.744483	0	1.09449	0	0.905513	1.31021	0.869629	0.764156	1.05601	1.34216	0.80988	0.945377	0.902588
sll1520	DNA repair protein RecN	K2		K2	DNA replication, restriction, modification, recombination, and repair	13.356	1.27878	0.904976	0.718795	1.09744	0.29432	0.155474	0.242642	0.080945	4	10	0.44811	0.195413	0.104417	1.16524	0.824621	0.654971	0.220625	-0.278197	-0.610497	0.981464	1.10926	0.840906	1.06837	1.67971	0.732407	0.380017	1.20787	1.17518	0.873262	0.935461	1.01609
SLL1537	similar to mutator MutT protein	K2		K2	DNA replication, restriction, modification, recombination, and repair	38.129	1.24046	0.920793	0.850209	0.988539	0.0231809	0.0470512	0.0418172	0.0529175	5	35	0.00351054	0.247463	0.0440946	1.25484	0.931468	0.860066	0.327504	-0.102422	-0.21748	1.20998	0.865145	0.905925	1.01895	1.26615	0.980211	0.839521	0.914116	1.24525	0.917022	0.805181	1.03255
sll1572	DNA polymerase III alpha subunit [Contains: Ssp dnaE intein]	K2		K2	DNA replication, restriction, modification, recombination, and repair	6.987	1.71626	0.730981	0.508923	1.04383	0.0857624	0.0388839	0.286229	0.161583	2	2	0.0666908	0.200487	0.245183	1.64419	0.700285	0.487552	0.71738	-0.513985	-1.03637					1.80203	0.769865	0.222694	1.20542	1.6305	0.692097	0.795152	0.88225
sll1629	bacterial cryptochrome	K2		K2	DNA replication, restriction, modification, recombination, and repair	6.181	1.41754	0.913768	0.620386	1.0483	0.298823	0.132314	0.256397	0.0898878	2	3	0.358295	0.488843	0.255938	1.35222	0.871663	0.5918	0.435335	-0.198157	-0.756819	1.11872	1.04608	0.876783	0.958416	1.71637	0.781454	0.363989	1.13819
sll1772	DNA mismatch repair protein MutS	K2		K2	DNA replication, restriction, modification, recombination, and repair	9.976	1.12991	0.94733	0.882649	1.04011	0.0496435	0.103627	0.0562367	0.0174225	5	10	0.0732338	0.279898	0.0193969	1.08634	0.910801	0.848614	0.119482	-0.134792	-0.23682	1.06361	1.09242	0.825574	1.0184	1.18306	0.892669	0.863221	1.06105	1.14307	0.856903	0.959152	1.04087
SLL1854	exodeoxyribonuclease III	K2		K2	DNA replication, restriction, modification, recombination, and repair	38.868	1.0629	0.902289	1.05314	0.981673	0.0941001	0.0426138	0.148435	0.105297	10	34	0.461597	0.37895	0.60826	1.08275	0.919135	1.0728	0.114695	-0.121652	0.101378	0.980738	0.954911	1.01045	1.0539	1.19464	0.85054	0.896483	1.05833	1.01332	0.901418	1.25248	0.832782
sll1941	DNA gyrase A subunit	K2		K2	DNA replication, restriction, modification, recombination, and repair	11.522	1.33328	0.908384	0.750052	1.00828	0.181115	0.0954376	0.18295	0.0972995	6	9	0.0890641	0.358475	0.152788	1.32233	0.900921	0.74389	0.403078	-0.150528	-0.42684	1.07774	1.02378	0.932374	0.966109	1.44598	0.91131	0.49991	1.1428	1.47613	0.790062	0.817872	0.91594
sll2005	DNA gyrase B subunit [Contains: Ssp gyrB intein]	K2		K2	DNA replication, restriction, modification, recombination, and repair	24.026	0.934647	1.1348	0.807059	1.12349	0.182361	0.0985264	0.122162	0.113379	24	69	0.281517	0.9203	0.0549439	0.831914	1.01007	0.71835	-0.265494	0.0144553	-0.477241	1.18658	0.997122	0.821552	0.994749	0.760914	1.1851	0.948903	1.10509	0.85645	1.22219	0.650722	1.27063
sll8049	type I site-specific deoxyribonuclease chain R	K2		K2	DNA replication, restriction, modification, recombination, and repair	11.527	1.1705	0.934354	0.778522	1.11663	0.217557	0.106967	0.199132	0.0228032	9	19	0.745194	0.0779295	0.0755286	1.04824	0.836765	0.697209	0.067974	-0.257105	-0.520336	0.997819	1.07973	0.831243	1.09121	1.47737	0.8979	0.512589	1.11215	1.03631	0.825434	0.991736	1.14652
slr0020	DNA recombinase	K2		K2	DNA replication, restriction, modification, recombination, and repair	2.407	1.50044	0.837476	0.732276	0.92981	0.00463351	0.0609918	0.0884086	0.0320504	2	3	0.00320518	0.312162	0.170481	1.6137	0.900695	0.787554	0.690375	-0.150889	-0.344548					1.4958	0.898467	0.643868	0.961861	1.50507	0.776484	0.820685	0.89776
slr0417	DNA gyrase subunit A	K2		K2	DNA replication, restriction, modification, recombination, and repair	31.163	0.859478	1.29001	0.744163	1.10635	0.0661113	0.0216048	0.0577564	0.0585951	26	90	0.0167891	0.0141563	0.00338998	0.77686	1.16601	0.672629	-0.364273	0.221576	-0.572116	0.949698	1.2872	0.696883	1.06622	0.793124	1.31776	0.825484	1.06363	0.835613	1.26507	0.710121	1.1892
SLR0451	putative helicase	K2		K2	DNA replication, restriction, modification, recombination, and repair	11.63	1.43828	0.894027	0.628621	1.03908	0.370351	0.169739	0.335149	0.108939	7	11	0.217445	0.366643	0.174874	1.38419	0.860406	0.604981	0.469041	-0.21691	-0.725038	1.16837	1.10708	0.799167	0.925387	1.96195	0.691718	0.160369	1.18596	1.18451	0.883287	0.926327	1.00588
slr0603	DNA polymerase III alpha subunit [Contains: Ssp dnaE intein]	K2		K2	DNA replication, restriction, modification, recombination, and repair	2.23	1.42465	0.902758	0.642148	1.03045	0.193567	0.0631777	0.188125	0.0577358	2	3	0.19026	0.274237	0.187198	1.38255	0.876083	0.623174	0.467334	-0.19086	-0.682293					1.61821	0.83958	0.454023	1.08818	1.23108	0.965935	0.830273	0.972711
slr0707	DNA polymerase I	K2		K2	DNA replication, restriction, modification, recombination, and repair	9.838	1.0393	0.980193	0.747149	1.23336	0.17903	0.11976	0.0870659	0.0770188	7	13	0.231848	0.0657422	0.00409008	0.842656	0.794734	0.605784	-0.246985	-0.331456	-0.723125	0.898308	0.976903	0.853935	1.27085	0.927669	1.12849	0.640669	1.30318	1.29192	0.835191	0.746844	1.12605
slr0854	DNA photolyase	K2		K2	DNA replication, restriction, modification, recombination, and repair	39.959	0.806785	1.0634	1.05717	1.07265	0.0904512	0.00882498	0.0329739	0.0990451	19	49	0.0486562	0.901669	0.844123	0.752142	0.991375	0.985567	-0.410922	-0.0124975	-0.0209742	0.908612	1.06646	1.02279	1.00214	0.822921	1.07234	1.10164	1.00309	0.688823	1.05139	1.04707	1.21272
SLR0920	mutator MutT protein	K2		K2	DNA replication, restriction, modification, recombination, and repair	44.295	1.70092	0.795151	0.582946	0.920987	0.355416	0.158888	0.305103	0.0684313	4	15	0.0381252	0.361766	0.201019	1.84684	0.863369	0.632958	0.885059	-0.211951	-0.659818	1.27443	1.01973	0.810359	0.895477	2.14451	0.689218	0.15168	1.01459	1.6838	0.676503	0.7868	0.852895
slr0925	single-stranded DNA-binding protein	K2		K2	DNA replication, restriction, modification, recombination, and repair	73.554	0.934418	0.829367	1.08153	1.15468	0.343045	0.0248821	0.146076	0.188819	10	49	0.470861	0.0731062	0.687129	0.809244	0.718265	0.936653	-0.305354	-0.477412	-0.094414	1.41956	0.813115	0.87947	0.88786	0.690824	0.810463	1.21978	1.27894	0.692874	0.864522	1.14536	1.29725
SLR0929	chromosome partitioning protein, ParA family	K2		K2	DNA replication, restriction, modification, recombination, and repair	44.615	0.845703	1.02973	1.17686	0.947708	0.132472	0.0792996	0.177829	0.0493316	8	31	0.365188	0.282061	0.15393	0.892366	1.08655	1.24179	-0.164292	0.119754	0.312424	0.949435	0.93514	1.23101	0.884413	0.658733	1.02486	1.36247	0.953945	0.92894	1.1292	0.937093	1.00477
slr0965	DNA polymerase III beta subunit	K2		K2	DNA replication, restriction, modification, recombination, and repair	62.404	0.703283	1.05978	0.951128	1.28581	0.0883626	0.0355399	0.0347361	0.0636933	19	98	0.00163816	0.0118512	0.00285082	0.546957	0.824212	0.739712	-0.870499	-0.278912	-0.434964	0.8259	1.01536	0.94811	1.21063	0.662846	1.06162	0.9951	1.28043	0.621102	1.10236	0.910175	1.36637
SLR1134	mutator MutT homolog	K2		K2	DNA replication, restriction, modification, recombination, and repair	22.973	1.43737	0.740536	0.811521	1.01057	0	0	0	0	2	2				1.42234	0.732792	0.803034	0.508269	-0.448525	-0.316467					1.43737	0.740536	0.811521	1.01057
slr1322	putative modulator of DNA gyrase; TldD	K2		K2	DNA replication, restriction, modification, recombination, and repair	47.444	1.81051	0.822798	0.71062	0.65607	0.261407	0.231778	0.0594948	0.0928636	19	92	0.00416686	0.398472	0.522784	2.75964	1.25413	1.08315	1.46448	0.326689	0.115229	1.69742	0.724917	0.794556	0.783105	1.56225	1.14266	0.673699	0.621395	2.17187	0.60082	0.663604	0.563709
slr1426	recombination protein RecR	K2		K2	DNA replication, restriction, modification, recombination, and repair	19.397	1.43874	0.979738	0.610644	0.970873	0.341249	0.100416	0.341691	0.104733	3	7	0.13741	0.935297	0.227153	1.48191	1.00913	0.628964	0.567456	0.0131133	-0.668951	1.16912	1.06684	0.826212	0.937828	1.92019	0.839053	0.128325	1.11243	1.22693	1.03332	0.877395	0.862358
SLR1597	chromosome partitioning ATPase, ParA family	K2		K2	DNA replication, restriction, modification, recombination, and repair	30.872	0.686084	1.05591	1.26839	0.989611	0.0901504	0.0482702	0.0797799	0.0659873	12	35	0.0184249	0.315374	0.0189727	0.693287	1.067	1.28171	-0.528476	0.0935577	0.358067	0.716453	1.06037	1.15565	1.06753	0.778133	0.994692	1.321	0.906175	0.563667	1.11268	1.32852	0.995132
slr1689	formamidopyrimidine-DNA glycosylase	K2		K2	DNA replication, restriction, modification, recombination, and repair	9.408	0.933639	1.32781	0.739627	0.998928	0.132767	0.111647	0.0178121	0.0174245	2	14	0.528405	0.0146601	0.000124064	0.934641	1.32923	0.74042	-0.0975157	0.410591	-0.433583	0.747657	1.47953	0.749784	1.02303	1.0043	1.2898	0.714585	0.991315	1.04896	1.21409	0.754512	0.982439
SLR1822	endonuclease III	K2		K2	DNA replication, restriction, modification, recombination, and repair	11.416	1.9678	0.729123	0.0954664	1.20761	0	0	0	0	2	3				1.6295	0.603773	0.079054	0.704429	-0.727921	-3.66102					1.9678	0.729123	0.0954664	1.20761
slr1844	excinuclease ABC subunit A	K2		K2	DNA replication, restriction, modification, recombination, and repair	29.485	0.94382	1.09191	0.810313	1.15396	0.139785	0.0569867	0.0524493	0.0708553	24	49	0.130801	0.389195	0.00528359	0.817899	0.946233	0.702204	-0.290005	-0.0797332	-0.510037	1.1137	1.01292	0.809976	1.0634	0.771327	1.11756	0.874718	1.23639	0.946434	1.14525	0.746245	1.16207
slr2058	DNA topoisomerase I	K2		K2	DNA replication, restriction, modification, recombination, and repair	45.657	0.875876	1.36476	0.585371	1.174	0.0901821	0.14484	0.0265688	0.112329	34	87	0.0429519	0.215039	0.00196008	0.746064	1.16249	0.498614	-0.422628	0.217218	-1.004	0.992822	1.26549	0.563447	1.17825	0.773335	1.56956	0.622759	1.03435	0.861472	1.25923	0.569905	1.3094
slr6095	type I restriction-modification system, M subunit (fragment)	K2		K2	DNA replication, restriction, modification, recombination, and repair	30.398	0.887486	1.01628	0.781612	1.31462	0.0913176	0.0662038	0.0649726	0.0881832	12	37	0.00891586	0.0186793	0.00233653	0.675091	0.773065	0.594555	-0.566846	-0.371339	-0.750118	0.810064	1.10089	0.700445	1.3886	0.836684	0.939255	0.859493	1.36457	1.01571	1.00871	0.784898	1.19068
slr6096	type I restriction-modification system, M subunit (fragment)	K2		K2	DNA replication, restriction, modification, recombination, and repair	25.469	1.09843	0.977095	0.777386	1.14709	0.0469504	0.0488504	0.0402658	0.0560684	8	15	0.400043	0.0318912	0.00162917	0.957585	0.851806	0.677705	-0.0625268	-0.231403	-0.56127	1.09597	1.04564	0.790562	1.06783	1.15713	0.935378	0.722821	1.18467	1.0422	0.950264	0.818776	1.18876
slr6097	type I site-specific deoxyribonuclease	K2		K2	DNA replication, restriction, modification, recombination, and repair	18.02	1.431	0.903555	0.626841	1.0386	0.278333	0.162867	0.205455	0.0827625	4	8	0.128583	0.354851	0.0582482	1.37782	0.869974	0.603544	0.462386	-0.200956	-0.728468	1.06189	1.13385	0.761648	1.04261	1.73396	0.791612	0.33653	1.1379	1.49716	0.785199	0.782347	0.935291
slr6102	type I restriction-modification system, R subunit	K2		K2	DNA replication, restriction, modification, recombination, and repair	15.71	0.992004	1.0346	1.03264	0.940761	0.15821	0.0169689	0.152274	0.0220981	11	29	0.673602	0.00888459	0.445976	1.05447	1.09975	1.09766	0.0765181	0.137174	0.134432	1.20857	1.05466	0.825774	0.910995	0.932395	1.03598	1.08423	0.947397	0.835045	1.01316	1.1879	0.963889
SLL0320	probable ribonuclease D	L1	Degradation of RNA	L	Transcription	63.594	0.74616	0.940241	1.14002	1.17358	0.200053	0.0441452	0.123107	0.114451	18	84	0.0586369	0.0546553	0.791697	0.635799	0.801175	0.971406	-0.653358	-0.319811	-0.0418535	1.02757	0.939483	1.00316	1.02979	0.630684	0.886558	1.30164	1.18112	0.580222	0.994683	1.11527	1.30983
SLL1290	probable ribonuclease II	L1	Degradation of RNA	L	Transcription	32.733	0.963605	1.00868	1.05538	0.972341	0.034371	0.0840322	0.0920417	0.0195135	16	41	0.770218	0.583475	0.280067	0.991016	1.03737	1.0854	-0.0130203	0.0529288	0.118224	0.98151	0.958691	1.08987	0.969934	0.915517	0.940298	1.14683	0.997353	0.993789	1.12704	0.929434	0.949737
slr0080	ribonuclease H	L1	Degradation of RNA	L	Transcription	33.125	0.782167	0.840662	1.47164	0.905534	0.139736	0.144012	0.294924	0.0631476	7	19	0.318743	0.590921	0.0567204	0.863763	0.928361	1.62516	-0.211293	-0.107242	0.700581	0.973592	1.04403	1.07451	0.907864	0.643952	0.748396	1.7806	0.827056	0.728957	0.729556	1.5598	0.981682
slr0346	ribonuclease III	L1	Degradation of RNA	L	Transcription	10.656	1.35544	0.890803	0.717079	1.03668	0.252272	0.134124	0.259346	0.0900622	2	6	0.167674	0.270719	0.175043	1.30749	0.859288	0.69171	0.3868	-0.218786	-0.531761	1.0607	1.07968	0.844208	1.01541	1.6769	0.811462	0.355573	1.15606	1.32872	0.781268	0.951455	0.938553
slr1129	ribonuclease E	L1	Degradation of RNA	L	Transcription	37.092	0.751393	1.19667	0.953592	1.09834	0.123775	0.0650954	0.0909298	0.0971641	28	124	0.0355899	0.300215	0.198799	0.684114	1.08952	0.868208	-0.54769	0.123695	-0.203887	0.924271	1.16816	0.847062	1.06051	0.641174	1.28673	1.06923	1.00286	0.688735	1.13512	0.944481	1.23166
slr1646	ribonuclease III	L1	Degradation of RNA	L	Transcription	23.81	1.20529	1.13798	0.642934	1.01379	0.261632	0.0607384	0.206131	0.0598843	4	9	0.370033	0.108559	0.0709535	1.1889	1.1225	0.634189	0.249625	0.166719	-0.657015	1.11415	1.14275	0.807603	0.935497	1.56142	1.06132	0.352278	1.02498	0.940307	1.20987	0.768923	1.0809
sll0184	group2 RNA polymerase sigma factor SigC	L2	RNA synthesis, modification, and DNA transcription	L	Transcription	43.317	1.16612	1.13302	0.732384	0.968472	0.0914209	0.0710691	0.0977706	0.0827313	13	38	0.0860091	0.0997959	0.0596156	1.20408	1.16991	0.756226	0.267937	0.226394	-0.40311	1.09006	1.07957	0.83368	0.996689	1.11361	1.23346	0.600231	1.0527	1.29469	1.08604	0.76324	0.85603
SLL0271	N utilization substance protein B homolog	L2	RNA synthesis, modification, and DNA transcription	L	Transcription	56.727	0.791569	1.2284	1.17771	0.80232	0.0509925	0.0739656	0.0162947	0.0711071	15	95	0.870485	0.00419895	0.00189445	0.986599	1.53106	1.46788	-0.0194639	0.61453	0.553734	0.793702	1.12399	1.20035	0.881956	0.728077	1.28613	1.17011	0.815681	0.852928	1.27508	1.16267	0.709324
sll0306	RNA polymerase group 2 sigma factor	L2	RNA synthesis, modification, and DNA transcription	L	Transcription	8.986	1.33079	0.942439	0.802769	0.923998	0.153742	0.154709	0.110296	0.0257357	3	5	0.0210076	0.876001	0.204652	1.44025	1.01996	0.868799	0.526324	0.0285089	-0.202905	1.11382	1.09424	0.837103	0.954837	1.45134	1.00299	0.653831	0.891839	1.42722	0.730087	0.917374	0.925319
SLL1043	polyribonucleotide nucleotidyltransferase	L2	RNA synthesis, modification, and DNA transcription	L	Transcription	63.649	0.701925	0.937793	1.40902	0.951266	0.0744526	0.0239827	0.0947368	0.0428504	63	598	0.014794	0.717771	0.00338915	0.737885	0.985837	1.4812	-0.438532	-0.0205791	0.566769	0.767751	0.906299	1.37717	0.948784	0.597843	0.964443	1.53764	0.90007	0.74018	0.942636	1.31224	1.00494
sll1689	group2 RNA polymerase sigma factor SigE	L2	RNA synthesis, modification, and DNA transcription	L	Transcription	7.046	1.30116	1.07153	0.667875	0.959435	0.161247	0.0496398	0.148483	0.0368761	2	2	0.174822	0.21155	0.196965	1.35617	1.11684	0.696113	0.439539	0.15942	-0.522606	1.13991	1.12117	0.816358	0.922559	1.4624	1.02189	0.519392	0.996311
sll1787	RNA polymerase beta subunit	L2	RNA synthesis, modification, and DNA transcription	L	Transcription	63.339	0.716407	1.08897	1.07554	1.11908	0.0682786	0.03385	0.0570516	0.0506337	80	435	0.00258299	0.522916	0.464752	0.640173	0.973089	0.961088	-0.643467	-0.0393558	-0.0572589	0.804237	1.07382	1.02493	1.09702	0.637745	1.13587	1.15526	1.07112	0.70724	1.05722	1.04643	1.18911
sll1789	RNA polymerase beta prime subunit	L2	RNA synthesis, modification, and DNA transcription	L	Transcription	62.339	0.691876	1.08014	1.12288	1.1051	0.1046	0.0158611	0.110311	0.0252553	98	713	0.00557664	0.302037	0.835063	0.626074	0.97741	1.01609	-0.675596	-0.0329636	0.0230243	0.839598	1.06893	0.968038	1.12344	0.611291	1.10257	1.21675	1.06939	0.624738	1.06892	1.18386	1.12248
sll1818	RNA polymerase alpha subunit	L2	RNA synthesis, modification, and DNA transcription	L	Transcription	80.255	0.713847	1.11013	1.08712	1.0889	0.0467053	0.0857201	0.0368119	0.0718262	30	447	0.00346078	0.801547	0.976734	0.65557	1.0195	0.998374	-0.609178	0.0278674	-0.00234799	0.756427	0.99374	1.06622	1.18361	0.648827	1.13898	1.13887	1.07333	0.736287	1.19768	1.05628	1.00975
sll2012	group2 RNA polymerase sigma factor SigD	L2	RNA synthesis, modification, and DNA transcription	L	Transcription	12.893	1.40771	0.897801	0.704593	0.989895	0.278841	0.166981	0.281663	0.079402	2	9	0.11119	0.520036	0.240057	1.42208	0.906966	0.711786	0.508004	-0.14088	-0.490484	1.08294	1.12894	0.855481	0.932642	1.7638	0.82413	0.309891	1.10218	1.37639	0.740333	0.948408	0.934863
slr0083	RNA helicase Light	L2	RNA synthesis, modification, and DNA transcription	L	Transcription	53.659	0.811763	1.09818	0.920399	1.16966	0.0362934	0.0147494	0.0785703	0.0314617	23	80	0.00045871	0.0437084	0.0140877	0.694016	0.938887	0.786894	-0.526958	-0.0909773	-0.345758	0.851079	1.10431	0.833609	1.211	0.76353	1.07785	1.02388	1.13474	0.820681	1.11238	0.903705	1.16324
slr0653	principal RNA polymerase sigma factor SigA	L2	RNA synthesis, modification, and DNA transcription	L	Transcription	32.941	0.804669	1.413	0.80266	0.979675	0.130586	0.110207	0.0776799	0.0752016	13	53	0.175851	0.0100834	0.081546	0.821363	1.44231	0.819312	-0.283908	0.528383	-0.287515	0.742072	1.56816	0.778809	0.910956	0.986434	1.34811	0.721716	0.943741	0.6855	1.32272	0.907454	1.08433
SLR0743	similar to N utilization substance protein	L2	RNA synthesis, modification, and DNA transcription	L	Transcription	49.345	0.727254	1.16945	0.990597	1.1127	0.0680482	0.083772	0.0770008	0.0559253	29	164	0.00346507	0.470169	0.143799	0.653595	1.051	0.890266	-0.613532	0.0717688	-0.167692	0.81728	1.0567	0.938332	1.18768	0.65279	1.19432	1.09946	1.05343	0.711691	1.25733	0.933996	1.09698
slr1265	RNA polymerase gamma-subunit	L2	RNA synthesis, modification, and DNA transcription	L	Transcription	44.728	0.628457	1.15461	1.17382	1.04311	0.0877801	0.0299217	0.101798	0.0162751	29	193	0.00277963	0.00981303	0.147419	0.602482	1.10689	1.12531	-0.73101	0.146508	0.170319	0.739015	1.12974	1.08531	1.04594	0.524283	1.13739	1.31641	1.02192	0.622073	1.19669	1.11975	1.06148
slr1564	group 3 RNA polymerase sigma factor	L2	RNA synthesis, modification, and DNA transcription	L	Transcription	17.054	1.33051	0.950729	0.742624	0.976138	0.19781	0.129547	0.0714646	0.0382968	3	8	0.0676774	0.803386	0.0151849	1.36303	0.97397	0.760777	0.44682	-0.0380511	-0.394454	1.19061	1.08162	0.79733	0.930445	1.61025	0.774267	0.641676	0.973804	1.19066	0.996306	0.788866	1.02417
SLR1859	anti-sigma f factor antagonist	L2	RNA synthesis, modification, and DNA transcription	L	Transcription	55.556	0.96154	1.28691	0.752701	0.998844	0.170689	0.151351	0.0252232	0.028027	7	69	0.775581	0.0571781	0.000765135	0.962652	1.2884	0.753572	-0.0549132	0.365584	-0.408183	1.1091	1.11121	0.760426	1.01926	0.722317	1.48063	0.778998	1.01806	1.0532	1.26891	0.71868	0.959214
SLR1861	probable sigma regulatory factor	L2	RNA synthesis, modification, and DNA transcription	L	Transcription	18.182	0.933041	1.18358	0.698466	1.18492	0.114843	0.025583	0.0336862	0.0988848	3	19	0.0784779	0.986073	0.00275321	0.787431	0.998868	0.589464	-0.344774	-0.00163397	-0.762526	0.953297	1.16038	0.746097	1.14022	1.06247	1.17112	0.673899	1.09251	0.783357	1.21922	0.6754	1.32202
SSR1600	similar to anti-sigma f factor antagonist	L2	RNA synthesis, modification, and DNA transcription	L	Transcription	37.931	1.08886	0.910767	0.880502	1.11987	0.0954232	0.196138	0.131512	0.0896737	6	25	0.75457	0.242217	0.100584	0.972315	0.813281	0.786256	-0.0405044	-0.298174	-0.346929	1.15257	0.64065	0.996807	1.20998	1.16004	0.991205	0.696661	1.15209	0.953984	1.10044	0.948039	0.997532
sll0078	threonyl-tRNA synthetase	M1	Aminoacyl tRNA synthetases and tRNA modification	M	Translation	41.294	0.885928	1.19595	0.990761	0.927358	0.0775899	0.0285878	0.0921659	0.0500189	31	136	0.560122	0.00274105	0.440705	0.955325	1.28964	1.06837	-0.0659371	0.366964	0.0954114	0.994297	1.16987	0.868256	0.967573	0.816834	1.23575	1.09057	0.856853	0.846651	1.18224	1.01346	0.957648
sll0179	glutamyl-tRNA synthetase	M1	Aminoacyl tRNA synthetases and tRNA modification	M	Translation	39.959	0.829619	0.771136	1.1703	1.22894	0.31895	0.108525	0.203468	0.209123	25	121	0.212797	0.0514815	0.790326	0.675066	0.627478	0.95228	-0.5669	-0.672363	-0.0705422	1.23596	0.838245	0.956942	0.968854	0.456864	0.618046	1.44418	1.48091	0.796034	0.857117	1.10977	1.23708
sll0362	alanyl-tRNA synthetase	M1	Aminoacyl tRNA synthetases and tRNA modification	M	Translation	32.155	0.767951	1.18069	0.900421	1.15094	0.11533	0.0967282	0.073929	0.0512032	28	90	0.0127225	0.72028	0.0169649	0.667237	1.02584	0.782335	-0.583728	0.0368105	-0.354142	0.929165	1.04408	0.803861	1.22289	0.665922	1.24276	0.98342	1.1079	0.708766	1.25522	0.913983	1.12203
sll0454	phenylalanyl-tRNA synthetase alpha chain	M1	Aminoacyl tRNA synthetases and tRNA modification	M	Translation	28.097	0.784533	1.22408	0.976203	1.01518	0.136872	0.0298915	0.170171	0.00996772	10	43	0.0762514	0.000720834	0.762616	0.772801	1.20578	0.961606	-0.37183	0.269968	-0.0564827	0.70607	1.2288	1.04297	1.02215	0.670519	1.18534	1.14305	1.00108	0.977008	1.25811	0.742585	1.0223
SLL0467	S-adenosylmethionine:tRNA ribosyltransferase-isomerase	M1	Aminoacyl tRNA synthetases and tRNA modification	M	Translation	18.852	1.25202	0.813051	1.01825	0.916683	0.0627954	0.0374271	0.122156	0.0497606	5	15	0.0040807	0.078192	0.337392	1.36581	0.886949	1.1108	0.449759	-0.173077	0.151593	1.16354	0.760475	1.17629	0.899699	1.30282	0.834051	0.878811	0.984318	1.2897	0.844629	0.999642	0.866033
sll0495	asparaginyl-tRNA synthetase	M1	Aminoacyl tRNA synthetases and tRNA modification	M	Translation	42.3	1.00898	1.02473	0.957415	1.00887	0.128783	0.0353412	0.110085	0.047934	19	56	0.99908	0.725443	0.57722	1.00012	1.01573	0.949002	0.00017042	0.0225155	-0.0755171	0.939543	1.01435	0.979011	1.0671	0.897894	1.07227	1.08014	0.949698	1.18952	0.98759	0.813095	1.0098
sll0502	arginyl-tRNA-synthetase	M1	Aminoacyl tRNA synthetases and tRNA modification	M	Translation	36.301	0.762898	1.22403	0.889819	1.12325	0.0430007	0.0522602	0.0645945	0.07746	19	68	0.00452912	0.201884	0.0306987	0.679187	1.08972	0.792182	-0.558119	0.123958	-0.336097	0.767651	1.20245	0.799108	1.2308	0.708018	1.29604	0.944514	1.05143	0.813026	1.17361	0.925836	1.08753
SLL0844	tRNA (5-methylaminomethyl-2-thiouridylate)-methyltransferase	M1	Aminoacyl tRNA synthetases and tRNA modification	M	Translation	13.128	1.3342	0.942308	0.769549	0.953942	0.149047	0.124015	0.12362	0.0442211	3	6	0.0258413	0.906586	0.117961	1.39862	0.987805	0.806704	0.484003	-0.017702	-0.309888	1.12364	1.09411	0.844115	0.938131	1.44795	0.942478	0.595325	1.01425	1.43101	0.790337	0.869206	0.909447
SLL0927	S-adenosylmethionine synthetase	M1	Aminoacyl tRNA synthetases and tRNA modification	M	Translation	54.768	0.984496	0.695999	1.4898	0.829706	0.157862	0.0517955	0.114167	0.0272573	21	114	0.243565	0.0319553	0.00135375	1.18656	0.83885	1.79557	0.246784	-0.253515	0.844445	1.20422	0.628879	1.3313	0.8356	0.908878	0.754963	1.54239	0.793769	0.840392	0.704156	1.5957	0.85975
sll1074	leucyl-tRNA synthetase	M1	Aminoacyl tRNA synthetases and tRNA modification	M	Translation	44.074	0.932043	1.1456	0.658766	1.2636	0.11829	0.0914128	0.042363	0.170895	34	138	0.0870653	0.437766	0.00829053	0.737612	0.906616	0.521343	-0.439067	-0.141437	-0.939696	1.04934	1.03322	0.645154	1.27228	0.976682	1.25713	0.7161	1.05009	0.770102	1.14643	0.615046	1.46842
sll1362	isoleucyl-tRNA synthetase	M1	Aminoacyl tRNA synthetases and tRNA modification	M	Translation	42.004	0.934208	1.17805	0.8036	1.08414	0.11994	0.121846	0.0930011	0.0880024	31	132	0.227185	0.426837	0.0362674	0.861702	1.08662	0.741231	-0.214739	0.119844	-0.432006	1.10127	1.01021	0.724486	1.16404	0.876127	1.22817	0.934149	0.961557	0.825233	1.29577	0.752165	1.12683
sll1425	proline-tRNA ligase	M1	Aminoacyl tRNA synthetases and tRNA modification	M	Translation	48.093	0.805485	1.19862	0.948281	1.04761	0.073741	0.0576995	0.0566502	0.0376978	22	114	0.0144398	0.036273	0.107911	0.768877	1.14415	0.905182	-0.379176	0.194271	-0.14372	0.908467	1.11702	0.88078	1.09373	0.739758	1.23945	1.0194	1.00139	0.76823	1.23939	0.94466	1.04772
SLL1435	glutamyl-tRNA(Gln) amidotransferase subunit B	M1	Aminoacyl tRNA synthetases and tRNA modification	M	Translation	59.538	0.666085	1.18802	1.11861	1.02729	0.0618172	0.0228839	0.127608	0.0549778	33	237	0.00349411	0.0188244	0.405262	0.648393	1.15646	1.08889	-0.625061	0.209721	0.122864	0.753505	1.21912	0.943504	1.08387	0.622998	1.18022	1.24397	0.952815	0.621753	1.16472	1.16835	1.04518
sll1553	phenylalanyl-tRNA synthetase	M1	Aminoacyl tRNA synthetases and tRNA modification	M	Translation	49.877	0.663944	1.21625	1.03833	1.08147	0.108927	0.0627881	0.11452	0.100572	34	213	0.0163627	0.183188	0.709379	0.613926	1.12463	0.960107	-0.703864	0.169447	-0.0587333	0.707095	1.18884	0.881958	1.22211	0.514302	1.3031	1.15303	1.02957	0.770435	1.15682	1.08	0.992747
slr0070	methionyl-tRNA formyltransferase	M1	Aminoacyl tRNA synthetases and tRNA modification	M	Translation	28.182	0.67577	0.802916	1.48663	1.03468	0.0620202	0.0945394	0.156125	0.0287005	7	37	0.00175418	0.0294478	0.0157804	0.653119	0.776003	1.4368	-0.614583	-0.365866	0.522861	0.701851	0.922927	1.35788	1.01734	0.590206	0.691876	1.70635	1.01157	0.735252	0.793945	1.39567	1.07513
SLR0120	probable tRNA/rRNA methyltransferase	M1	Aminoacyl tRNA synthetases and tRNA modification	M	Translation	21.25	1.00942	0.965803	1.02879	0.995988	0.19765	0.0638706	0.0992362	0.117945	4	9	0.938202	0.766214	0.778429	1.01348	0.969694	1.03294	0.0193227	-0.0443987	0.0467514	0.856611	1.05317	0.954955	1.13526	0.883123	0.941965	1.16907	1.00584	1.28852	0.90227	0.962352	0.84686
slr0220	glycyl-tRNA synthetase beta chain	M1	Aminoacyl tRNA synthetases and tRNA modification	M	Translation	40.028	0.584768	1.01347	1.54658	0.855185	0.0670468	0.0350902	0.121489	0.0485001	32	186	0.00987002	0.0201323	0.00171267	0.683791	1.18509	1.80847	-0.548372	0.244995	0.854768	0.66786	0.986708	1.46521	0.880226	0.503665	0.990661	1.71831	0.787365	0.58278	1.06304	1.45621	0.897965
slr0357	histidyl-tRNA synthetase	M1	Aminoacyl tRNA synthetases and tRNA modification	M	Translation	48.322	0.974321	0.963003	1.10918	0.953497	0.0497507	0.0669727	0.0512922	0.0506977	16	50	0.699708	0.880605	0.037923	1.02184	1.00997	1.16327	0.0311683	0.0143115	0.218191	1.03189	0.869214	1.07441	1.02449	0.98057	1.02133	1.07143	0.926663	0.910505	0.998463	1.1817	0.909336
SLR0457	tRNA pseudouridine synthase B	M1	Aminoacyl tRNA synthetases and tRNA modification	M	Translation	14.527	1.20825	0.959139	0.830078	1.00253	0.0346216	0.0978364	0.0300151	0.09323	3	4	0.174485	0.778592	0.220342	1.2052	0.956717	0.827981	0.269274	-0.0638362	-0.27233	1.17363	1.05698	0.860093	0.909302	1.24287	0.861302	0.800062	1.09576
slr0557	valyl-tRNA synthetase	M1	Aminoacyl tRNA synthetases and tRNA modification	M	Translation	35.934	1.00695	1.09831	0.748163	1.14657	0.144044	0.0383232	0.0685947	0.070686	29	137	0.2859	0.44383	0.00462172	0.878231	0.957913	0.652523	-0.187328	-0.0620342	-0.6159	1.21012	1.06848	0.655493	1.06591	0.918264	1.07404	0.769657	1.23804	0.892478	1.15242	0.819339	1.13577
SLR0612	probable pseudouridine synthase	M1	Aminoacyl tRNA synthetases and tRNA modification	M	Translation	20.87	1.07231	0.940939	1.00105	0.985699	0.0641839	0.119031	0.141158	0.0559794	3	6	0.22375	0.655488	0.893243	1.08787	0.95459	1.01557	0.121506	-0.0670465	0.0222925	1.04372	1.10854	0.802279	1.04546	1.012	0.870764	1.11645	1.00078	1.16122	0.843516	1.08442	0.910853
slr0638	glycyl-tRNA synthetase alpha chain	M1	Aminoacyl tRNA synthetases and tRNA modification	M	Translation	45.151	0.715021	0.946861	1.48316	0.854954	0.141399	0.00592059	0.18216	0.0986352	13	56	0.315005	0.258712	0.0127584	0.836327	1.1075	1.73479	-0.257861	0.147307	0.794759	0.903178	0.942035	1.31952	0.835269	0.562307	0.9552	1.73729	0.745202	0.679577	0.94335	1.39268	0.98439
slr0649	methionyl-tRNA synthetase	M1	Aminoacyl tRNA synthetases and tRNA modification	M	Translation	50.376	0.969856	1.06793	0.905651	1.05657	0.0772904	0.0988196	0.112146	0.0667827	23	100	0.296169	0.899372	0.177355	0.917931	1.01075	0.857163	-0.123542	0.0154264	-0.222358	1.05051	0.933503	1.03093	0.985063	0.865637	1.16824	0.927237	1.03889	0.993426	1.10203	0.758786	1.14575
slr0713	tRNA-guanine transglycosylase	M1	Aminoacyl tRNA synthetases and tRNA modification	M	Translation	12.567	0.935341	1.07001	1.0139	0.980748	0.0439144	0.068263	0.0467374	0.0847243	4	7	0.537879	0.310465	0.653372	0.953702	1.09102	1.0338	-0.0683902	0.125676	0.0479564	0.945374	1.16641	0.961541	0.926677	0.877247	1.01724	1.00514	1.10038	0.983402	1.0264	1.07501	0.915184
SLR0877	glutamyl-tRNA(Gln) amidotransferase subunit A	M1	Aminoacyl tRNA synthetases and tRNA modification	M	Translation	70.807	0.745788	1.20415	1.05619	0.993873	0.101795	0.09727	0.036166	0.0327711	29	216	0.0304787	0.0442395	0.14528	0.750385	1.21158	1.0627	-0.414297	0.276885	0.0877313	0.885822	1.07089	1.01493	1.02836	0.646855	1.30034	1.103	0.949815	0.704686	1.24123	1.05063	1.00345
slr0922	peptidyl-tRNA hydrolase	M1	Aminoacyl tRNA synthetases and tRNA modification	M	Translation	27.835	0.992493	1.04288	1.04939	0.915235	0.221529	0.155206	0.150472	0.0820968	4	9	0.667778	0.362003	0.330434	1.08441	1.13947	1.14658	0.116916	0.188358	0.197342	0.717941	1.2182	1.26212	0.801735	0.999087	1.06958	0.93818	0.993155	1.26045	0.840853	0.94788	0.950814
SLR0955	probable tRNA/rRNA methyltransferase	M1	Aminoacyl tRNA synthetases and tRNA modification	M	Translation	23.698	0.823918	0.917657	1.18398	1.07445	0.160284	0.0490856	0.0887323	0.12055	7	21	0.152043	0.163671	0.35921	0.766829	0.854073	1.10194	-0.383023	-0.227568	0.140046	1.0217	0.975682	1.07493	0.927689	0.820932	0.921644	1.18473	1.0727	0.629122	0.855646	1.29227	1.22296
slr0958	cysteinyl-tRNA synthetase	M1	Aminoacyl tRNA synthetases and tRNA modification	M	Translation	28.157	0.726613	1.11897	1.04758	1.10684	0.00536337	0.046362	0.0281969	0.0419075	16	65	0.000219551	0.797346	0.172431	0.656475	1.01096	0.946462	-0.607187	0.0157211	-0.0793828	0.719366	1.1252	1.01144	1.14399	0.732176	1.05933	1.08025	1.12825	0.728296	1.17238	1.05105	1.04827
SLR0992	probable tRNA/rRNA methyltransferase	M1	Aminoacyl tRNA synthetases and tRNA modification	M	Translation	36.601	1.31731	0.905037	0.844437	0.933217	0.198996	0.0560092	0.198366	0.046235	4	21	0.0564596	0.612387	0.57097	1.41158	0.969804	0.904867	0.497309	-0.0442352	-0.144223	1.05807	0.980593	1.04457	0.916764	1.54177	0.887852	0.574126	0.996248	1.35208	0.846667	0.914613	0.88664
slr1031	tyrosyl tRNA synthetase	M1	Aminoacyl tRNA synthetases and tRNA modification	M	Translation	48.515	0.792837	0.9963	1.07163	1.13924	0.0505285	0.0791506	0.105779	0.0794584	14	66	0.00650494	0.14583	0.509826	0.695936	0.874531	0.94065	-0.522974	-0.193419	-0.0882699	0.825109	0.960201	0.976876	1.23781	0.721487	0.922589	1.21925	1.13667	0.831914	1.10611	1.01875	1.04323
slr1550	lysyl-tRNA synthetase	M1	Aminoacyl tRNA synthetases and tRNA modification	M	Translation	33.529	1.38322	0.834726	0.914948	0.867105	0.0284567	0.0491827	0.0364035	0.0367317	14	70	9.59318e-05	0.497151	0.260871	1.59522	0.962659	1.05518	0.673753	-0.0549032	0.0774838	1.36287	0.768673	0.956252	0.912202	1.42346	0.886625	0.867682	0.822229	1.36333	0.84888	0.92091	0.866883
slr1560	histidyl tRNA synthetase	M1	Aminoacyl tRNA synthetases and tRNA modification	M	Translation	22.195	0.841022	1.05073	0.974522	1.13372	0.0792725	0.0949267	0.113325	0.0629994	8	29	0.0149993	0.361138	0.157492	0.741822	0.926797	0.859577	-0.430854	-0.109675	-0.218302	0.953042	1.17511	0.814257	1.05759	0.781159	1.0323	1.05483	1.13171	0.788864	0.94479	1.05448	1.21187
SLR1673	probable tRNA/rRNA methyltransferase	M1	Aminoacyl tRNA synthetases and tRNA modification	M	Translation	18.613	1.34414	0.838938	0.784717	1.0322	0.312667	0.14354	0.287113	0.120371	3	7	0.258301	0.218329	0.323825	1.30221	0.812767	0.760237	0.380964	-0.299086	-0.395478	0.928535	1.04094	1.07697	0.953554	1.68269	0.720565	0.394476	1.20227	1.42121	0.75531	0.882706	0.940777
slr1703	seryl-tRNA synthetase	M1	Aminoacyl tRNA synthetases and tRNA modification	M	Translation	74.419	0.700842	0.994785	1.27863	1.02574	0.0700531	0.0124178	0.113364	0.0409171	30	175	0.00479188	0.363817	0.0412477	0.683256	0.969822	1.24655	-0.549502	-0.0442078	0.317938	0.741119	0.979618	1.23695	1.04232	0.602317	0.994702	1.43354	0.969439	0.759092	1.01003	1.16541	1.06546
slr1720	aspartyl-tRNA synthetase	M1	Aminoacyl tRNA synthetases and tRNA modification	M	Translation	57.262	0.778486	0.903605	1.1085	1.20941	0.127449	0.0781495	0.148683	0.0158665	35	225	0.00900387	0.00560503	0.393953	0.643692	0.747147	0.916567	-0.635557	-0.420535	-0.125687	0.933783	0.838554	0.996042	1.23162	0.621611	0.858753	1.3186	1.20104	0.780064	1.01351	1.01087	1.19556
slr1808	transfer RNA-Gln reductase	M1	Aminoacyl tRNA synthetases and tRNA modification	M	Translation	26.35	0.818017	1.34667	0.753829	1.08148	0.0111416	0.0262975	0.080502	0.0914825	16	63	0.0155654	0.0169601	0.0190622	0.756385	1.24521	0.697033	-0.402808	0.316389	-0.520701	0.830514	1.31304	0.646078	1.21037	0.820079	1.37724	0.775872	1.02681	0.803457	1.34974	0.839536	1.00727
slr1884	tryptophanyl-tRNA synthetase	M1	Aminoacyl tRNA synthetases and tRNA modification	M	Translation	35.608	0.677003	0.792711	1.52321	1.00708	0.0518436	0.0519985	0.0417699	0.0203866	17	60	0.00110961	0.00558776	9.60366e-05	0.672246	0.787141	1.51251	-0.572938	-0.345306	0.596942	0.722502	0.722333	1.53006	1.0251	0.704043	0.809435	1.46897	1.01755	0.604464	0.846365	1.57059	0.978576
sll0020	ATP-dependent Clp protease ATPase subunit	M2	Degradation of proteins, peptides, and glycopeptides	M	Translation	67.6	0.967717	1.31337	0.7917	0.927215	0.0249153	0.0728665	0.0786183	0.0711916	76	497	0.48991	0.00584352	0.145061	1.04368	1.41647	0.853847	0.0616804	0.502296	-0.227951	0.9836	1.23353	0.791374	0.991499	0.987014	1.29687	0.888149	0.827968	0.932536	1.40971	0.695575	0.962178
SLL0136	aminopeptidase P	M2	Degradation of proteins, peptides, and glycopeptides	M	Translation	38.549	0.980332	1.00168	1.00737	1.01062	0.0473331	0.0687729	0.0401759	0.0494827	13	49	0.565607	0.888645	0.94611	0.970035	0.991158	0.996792	-0.0438907	-0.0128134	-0.00463541	1.04665	0.905527	0.98514	1.06268	0.955058	1.03708	1.06377	0.944091	0.939289	1.06243	0.973209	1.02507
SLL0195	probable ATP-dependent protease	M2	Degradation of proteins, peptides, and glycopeptides	M	Translation	31.776	0.977605	0.809697	1.15665	1.05605	0.0908985	0.0674768	0.131512	0.0237615	7	13	0.303127	0.00821978	0.347042	0.925722	0.766725	1.09527	-0.111349	-0.383219	0.131283	1.03171	0.889422	1.05311	1.02576	1.05154	0.81525	1.07462	1.05859	0.849566	0.724418	1.34222	1.08379
sll0534	ATP-dependent Clp protease proteolytic subunit 2	M2	Degradation of proteins, peptides, and glycopeptides	M	Translation	47.788	0.952807	1.13374	1.20473	0.708717	0.0784536	0.165194	0.101867	0.0105852	19	72	0.0120576	0.0221368	0.0023782	1.34441	1.59971	1.69988	0.426974	0.677812	0.765429	1.03184	0.908228	1.34548	0.714445	0.845854	1.29933	1.16094	0.693876	0.980724	1.19368	1.10777	0.717831
sll0535	ATP-dependent Clp protease ATPase subunit	M2	Degradation of proteins, peptides, and glycopeptides	M	Translation	39.326	0.888298	0.989886	1.11317	1.00865	0.0915355	0.0440832	0.0218902	0.0615477	13	34	0.197703	0.74368	0.0864097	0.880684	0.981401	1.10363	-0.183304	-0.0270861	0.142253	0.822476	1.00312	1.08621	1.0882	0.824676	1.03603	1.13983	0.999463	1.01774	0.93051	1.11347	0.938278
SLL1343	aminopeptidase	M2	Degradation of proteins, peptides, and glycopeptides	M	Translation	39.471	0.967247	0.981931	1.05963	0.991196	0.158262	0.103679	0.0590585	0.0740966	29	104	0.855762	0.923056	0.364844	0.975838	0.990653	1.06904	-0.0352869	-0.0135486	0.0963121	1.18129	0.841895	1.07096	0.905854	0.916862	1.01431	0.982298	1.08653	0.803583	1.08959	1.12562	0.981208
SLL1427	protease	M2	Degradation of proteins, peptides, and glycopeptides	M	Translation	21.635	1.05318	1.20356	0.754702	0.988557	0.127875	0.0578778	0.114335	0.0600935	6	22	0.55296	0.0218809	0.0626089	1.06538	1.21749	0.763438	0.0913631	0.283909	-0.389417	0.957235	1.15235	0.834169	1.05625	1.23391	1.17387	0.593015	0.999208	0.968407	1.28446	0.836921	0.910212
sll1679	periplasmic protease HhoA	M2	Degradation of proteins, peptides, and glycopeptides	M	Translation	50.254	0.828477	1.05158	1.13459	0.985352	0.114526	0.0121048	0.0997261	0.0133067	18	84	0.126656	0.00648773	0.103909	0.840793	1.06721	1.15146	-0.250177	0.093843	0.203467	0.989212	1.04385	0.993888	0.973051	0.765352	1.04221	1.21327	0.979168	0.730867	1.06867	1.19663	1.00384
SLL1703	protease IV	M2	Degradation of proteins, peptides, and glycopeptides	M	Translation	8.852	1.34486	1.08482	0.131041	0.939282	0.183406	0.0800248	0.131041	0.105528	4	4	0.195323	0.386424		1.43179	1.15495	0.139512	0.517824	0.207824	-2.84154	1.16145	1.00479	0	0.833754	1.52826	1.16484	0.262082	1.04481
SLL2009	processing protease	M2	Degradation of proteins, peptides, and glycopeptides	M	Translation	17.241	1.40652	0.925468	0.720276	0.94774	0.285061	0.213811	0.170435	0.0953981	5	7	0.0970662	0.899481	0.174908	1.48407	0.9765	0.759993	0.569562	-0.0343083	-0.395942	1.00339	1.22217	0.883932	0.890505	1.60503	0.827606	0.485202	1.08216	1.61112	0.726629	0.791695	0.870555
slr0008	carboxyl-terminal processing protease	M2	Degradation of proteins, peptides, and glycopeptides	M	Translation	25.059	1.27842	0.836706	0.906654	0.978222	0.190724	0.0892951	0.0472861	0.0847886	6	15	0.111702	0.179427	0.356028	1.30688	0.855334	0.926839	0.386127	-0.22544	-0.109609	1.12133	0.934877	0.970462	0.973336	1.16708	0.856412	0.892081	1.08442	1.54685	0.718829	0.857419	0.876906
SLR0021	protease	M2	Degradation of proteins, peptides, and glycopeptides	M	Translation	33.574	1.13784	1.00618	0.563319	1.29266	0.18523	0.0592189	0.163647	0.187896	6	20	0.453293	0.108882	0.0143819	0.880233	0.778377	0.435783	-0.184042	-0.361459	-1.19832	0.885189	1.07397	0.634551	1.40629	1.20426	1.01487	0.337007	1.44387	1.32408	0.929695	0.718399	1.02782
slr0156	ClpB protein	M2	Degradation of proteins, peptides, and glycopeptides	M	Translation	49.22	0.876004	1.25358	0.584887	1.28553	0.112133	0.0747896	0.015923	0.0434496	37	107	0.00854766	0.628908	2.81324e-05	0.681432	0.97514	0.454976	-0.553358	-0.0363186	-1.13614	1.03419	1.15442	0.570151	1.24124	0.80665	1.27128	0.577508	1.34457	0.787177	1.33503	0.607001	1.27079
slr0164	ATP-dependent Clp protease proteolytic subunit	M2	Degradation of proteins, peptides, and glycopeptides	M	Translation	56	0.726299	1.16212	1.20046	0.911116	0.0643389	0.0225081	0.152732	0.0706865	18	122	0.0522002	0.0087429	0.0718702	0.797153	1.27549	1.31758	-0.327072	0.351054	0.397886	0.719367	1.18159	1.1631	0.935942	0.651195	1.13058	1.40339	0.814842	0.808334	1.17419	1.03491	0.982563
slr0165	ATP-dependent Clp protease proteolytic subunit	M2	Degradation of proteins, peptides, and glycopeptides	M	Translation	46.535	0.660345	1.27177	1.11624	0.951645	0.194374	0.207603	0.234028	0.269737	15	80	0.283055	0.254271	0.550068	0.693898	1.33639	1.17296	-0.527204	0.418339	0.230154	0.674873	1.48404	0.802664	1.03842	0.890806	1.34128	1.18135	0.586558	0.415356	0.989979	1.36471	1.22995
slr0257	periplasmic carboxyl-terminal protease	M2	Degradation of proteins, peptides, and glycopeptides	M	Translation	19.913	1.23879	0.80257	0.744071	1.21457	0.24926	0.157343	0.0869837	0.0884518	5	10	0.903202	0.0320369	0.00583234	1.01994	0.660786	0.612622	0.0284883	-0.597744	-0.706931	1.0647	1.01141	0.769923	1.15397	1.59129	0.631625	0.626991	1.15009	1.06038	0.764679	0.835299	1.33964
SLR0535	protease	M2	Degradation of proteins, peptides, and glycopeptides	M	Translation	28.711	0.587155	1.28753	1.03579	1.08953	0.0320604	0.0713453	0.117566	0.0634355	15	48	0.000562946	0.0426806	0.599839	0.538908	1.18173	0.950676	-0.89189	0.240906	-0.0729747	0.617275	1.38204	0.869849	1.13084	0.601443	1.27088	1.12777	0.999907	0.542745	1.20967	1.10974	1.13784
slr0542	ATP-dependent protease ClpP	M2	Degradation of proteins, peptides, and glycopeptides	M	Translation	45.96	1.11465	1.11286	1.08023	0.692259	0.109899	0.139929	0.145805	0.06971	16	116	0.010107	0.0190248	0.0274025	1.61017	1.60757	1.56045	0.687211	0.684883	0.641961	1.07714	0.985874	1.26274	0.674255	1.00279	1.30779	1.0721	0.617319	1.26403	1.0449	0.905865	0.785202
SLR0659	oligopeptidase A	M2	Degradation of proteins, peptides, and glycopeptides	M	Translation	51.613	0.842321	1.05899	1.16173	0.936959	0.0869038	0.0157253	0.13781	0.0479277	33	189	0.248766	0.026746	0.0948927	0.898994	1.13024	1.23989	-0.153616	0.176633	0.310214	0.928335	1.04656	1.03446	0.990645	0.72329	1.04924	1.35319	0.874284	0.875337	1.08118	1.09754	0.945949
SLR0807	probable o-sialoglycoprotein endopeptidase	M2	Degradation of proteins, peptides, and glycopeptides	M	Translation	11.494	1.29435	0.980832	0.744751	0.980065	0.204634	0.0763024	0.207522	0.0691605	3	6	0.108739	0.992101	0.202821	1.32068	1.00078	0.7599	0.401281	0.00112848	-0.396118	1.16613	1.06378	0.808695	0.961399	1.58315	0.879584	0.464725	1.07254	1.13378	0.999131	0.960834	0.90625
SLR1204	protease	M2	Degradation of proteins, peptides, and glycopeptides	M	Translation	13.274	1.37724	0.880135	0.551509	1.19112	0.409766	0.137376	0.270731	0.119975	4	10	0.57093	0.0734534	0.0378575	1.15626	0.738917	0.463019	0.209467	-0.436516	-1.11086	0.875144	1.07246	0.714263	1.33813	1.87886	0.760174	0.170005	1.19096	1.37772	0.807771	0.770259	1.04425
slr1331	periplasmic processing protease	M2	Degradation of proteins, peptides, and glycopeptides	M	Translation	28.85	1.04675	1.13449	0.995072	0.823686	0.12291	0.0282314	0.0850849	0.0528635	16	60	0.0778515	0.00183956	0.0727905	1.27081	1.37733	1.20807	0.345751	0.461878	0.272706	1.19544	1.12991	0.913041	0.761603	0.894443	1.10243	1.11233	0.890798	1.05037	1.17113	0.959849	0.818658
SLR1641	ClpB protein	M2	Degradation of proteins, peptides, and glycopeptides	M	Translation	68.005	0.873187	1.22162	0.6152	1.29	0.0633989	0.0317661	0.0588796	0.0354583	74	311	0.00125411	0.112053	0.000156015	0.676892	0.946994	0.476901	-0.563003	-0.0785731	-1.06824	0.951159	1.17804	0.53358	1.33722	0.872533	1.23396	0.641731	1.25178	0.795869	1.25286	0.670288	1.28099
slr1751	periplasmic carboxyl-terminal protease	M2	Degradation of proteins, peptides, and glycopeptides	M	Translation	78.014	0.6715	0.964874	1.38652	0.977106	0.163603	0.0705301	0.169415	0.0498741	51	387	0.0648778	0.85104	0.0305431	0.687233	0.987481	1.41901	-0.541129	-0.0181756	0.504881	0.897374	0.879594	1.17679	1.04624	0.51515	0.96271	1.59169	0.930447	0.601976	1.05232	1.39108	0.954628
sll0517	putative RNA binding protein	M3	Nucleoproteins	M	Translation	22.772	0.831526	1.0179	1.07726	1.07331	0.22688	0.0703516	0.213132	0.0999458	3	16	0.239924	0.556332	0.982178	0.774731	0.948376	1.00369	-0.368232	-0.0764695	0.0053076	1.14241	1.1151	0.79862	0.943877	0.744836	0.950895	1.11706	1.18721	0.607336	0.98771	1.31612	1.08884
SLL1120	chromosome segregation protein SMC1	M3	Nucleoproteins	M	Translation	21.167	1.13272	0.916784	0.912177	1.03831	0.0796235	0.0783086	0.0707198	0.0427364	17	34	0.213615	0.126315	0.0970131	1.09093	0.882954	0.878517	0.125552	-0.17959	-0.186859	1.02045	1.02188	0.96132	0.996349	1.19638	0.894489	0.812169	1.09696	1.18134	0.833988	0.963042	1.02163
SLL1712	DNA binding protein HU	M3	Nucleoproteins	M	Translation	74	0.842498	1.03746	1.01034	1.1097	0.113964	0.111248	0.16206	0.196676	23	395	0.171768	0.674637	0.610736	0.759214	0.934907	0.910466	-0.397421	-0.0971049	-0.135323	1.0029	0.897775	0.827036	1.27229	0.775905	1.16999	1.22114	0.832966	0.748689	1.04462	0.982852	1.22384
SLR0193	RNA-binding protein	M3	Nucleoproteins	M	Translation	78.808	0.624265	1.09296	1.24031	1.04246	0.0879853	0.0811011	0.161255	0.0524412	15	158	0.00446719	0.500667	0.174264	0.598837	1.04844	1.18979	-0.739764	0.068248	0.250712	0.699151	1.20056	1.01227	1.08802	0.500763	1.07355	1.35533	1.07036	0.67288	1.00477	1.35334	0.969002
SLR1540	mRNA-binding protein	M3	Nucleoproteins	M	Translation	50.482	0.955644	1.27344	0.823139	0.947781	0.0706691	0.149424	0.0740148	0.0474096	13	131	0.902342	0.0424808	0.1154	1.0083	1.3436	0.868491	0.0119197	0.426102	-0.203418	1.05062	1.06248	0.898811	0.988085	0.881217	1.38962	0.847933	0.881226	0.935093	1.3682	0.722672	0.97403
SLR1894	probable DNA-binding stress protein	M3	Nucleoproteins	M	Translation	67.308	0.64914	0.83693	1.56421	0.949723	0.0981217	0.0480195	0.178003	0.141871	22	304	0.0693685	0.346894	0.0188146	0.683505	0.881236	1.64701	-0.548977	-0.182399	0.719851	0.675364	0.902455	1.31434	1.10784	0.754037	0.819618	1.66264	0.763707	0.51802	0.788718	1.71564	0.97762
ssr1480	putative RNA-binding protein	M3	Nucleoproteins	M	Translation	80.723	1.80708	0.793126	0.575681	0.824118	0.116719	0.0942483	0.202079	0.175009	11	125	0.00271803	0.836282	0.25905	2.19274	0.962394	0.698542	1.13273	-0.0553001	-0.517582	1.96453	0.660317	0.562608	0.81254	1.77124	0.849768	0.334981	1.04401	1.68545	0.869294	0.829453	0.6158
sll0145	ribosome releasing factor	M4	Protein modification and translation factors	M	Translation	79.121	0.619393	0.863062	1.53664	0.980907	0.0698234	0.0732127	0.194257	0.0740708	22	166	0.00737217	0.184802	0.019431	0.631449	0.879862	1.56655	-0.663261	-0.184652	0.647588	0.715608	0.944606	1.28958	1.0502	0.59052	0.767036	1.76422	0.878228	0.552051	0.877545	1.55611	1.01429
sll0227	peptidyl-prolyl cis-trans isomerase B, periplasmic protein	M4	Protein modification and translation factors	M	Translation	52.439	0.545333	0.882914	1.53319	1.03856	0.0934493	0.141911	0.255167	0.0502847	15	118	0.00277247	0.217543	0.0546773	0.525084	0.850131	1.47626	-0.929379	-0.234244	0.56195	0.611416	1.08361	1.20443	1.10054	0.611406	0.782118	1.56871	1.03776	0.413175	0.783017	1.82643	0.97738
SLL0408	peptidyl-prolyl cis-trans isomerase	M4	Protein modification and translation factors	M	Translation	62.438	0.724391	0.977891	1.61414	0.683582	0.106568	0.0303144	0.0623845	0.0414804	40	326	0.640318	0.00126203	6.16744e-05	1.0597	1.43054	2.36129	0.0836549	0.51656	1.23958	0.86463	0.947338	1.56125	0.626778	0.702071	1.01921	1.57942	0.699299	0.606473	0.967123	1.70174	0.724669
sll0830	elongation factor EF-G	M4	Protein modification and translation factors	M	Translation	23.318	0.952289	1.15472	0.985445	0.907549	0.0775416	0.0591494	0.0587527	0.00711817	10	30	0.462062	0.00421369	0.136183	1.0493	1.27235	1.08583	0.0694241	0.347492	0.118799	0.908071	1.12842	1.06601	0.897501	1.0613	1.0991	0.927556	0.912044	0.887492	1.23664	0.96277	0.913102
sll1098	elongation factor EF-G	M4	Protein modification and translation factors	M	Translation	57.164	0.664565	0.916049	1.21201	1.20738	0.147215	0.0710604	0.073163	0.0271852	43	259	0.00684907	0.00563523	0.937115	0.550421	0.758711	1.00384	-0.861392	-0.398379	0.00552694	0.872185	0.825589	1.1115	1.19072	0.547371	0.923369	1.28355	1.24571	0.57414	0.999189	1.24098	1.18569
sll1099	elongation factor Tu	M4	Protein modification and translation factors	M	Translation	88.722	0.805668	1.16047	0.970128	1.06373	0.0825075	0.0941907	0.00393542	0.041701	111	3605	0.0168504	0.254823	0.0341746	0.7574	1.09095	0.912006	-0.400874	0.125584	-0.132885	0.912502	1.02727	0.965348	1.09488	0.711617	1.22681	0.970048	1.09152	0.792885	1.22734	0.974987	1.00479
sll1110	peptide chain release factor 1	M4	Protein modification and translation factors	M	Translation	49.315	1.04098	1.22821	0.734088	0.996719	0.0591638	0.0957841	0.0198669	0.0792277	19	89	0.561075	0.0579622	0.01044	1.04441	1.23225	0.736505	0.0626874	0.3013	-0.441233	1.11426	1.11293	0.713193	1.05961	0.969373	1.22425	0.760802	1.04558	1.03931	1.34745	0.72827	0.884967
sll1261	elongation factor TS	M4	Protein modification and translation factors	M	Translation	88.073	0.813786	1.01035	1.01854	1.15732	0.0183324	0.0617427	0.0378856	0.0374177	34	297	0.000309293	0.0450601	0.0210924	0.703162	0.873007	0.880079	-0.508072	-0.195934	-0.184294	0.810196	0.923701	1.0559	1.2102	0.793345	1.04436	1.03311	1.12919	0.837817	1.063	0.966599	1.13258
SLL1394	peptide methionine sulfoxide reductase	M4	Protein modification and translation factors	M	Translation	31.982	1.10047	0.82339	1.15513	0.921006	0.291587	0.0825823	0.275919	0.0276595	10	43	0.435089	0.188119	0.298433	1.19486	0.894011	1.25421	0.256837	-0.161635	0.326777	1.50643	0.738592	0.811363	0.943613	0.960181	0.935335	1.16714	0.937348	0.834797	0.796243	1.4869	0.882057
sll1865	peptide chain release factor 2	M4	Protein modification and translation factors	M	Translation	39.104	1.10662	1.11322	0.782537	0.997621	0.0461722	0.0383749	0.0632889	0.0158824	9	18	0.0342822	0.0170115	0.00957828	1.10926	1.11588	0.784403	0.149597	0.158178	-0.350332	1.13002	1.05895	0.83137	0.979653	1.14771	1.14085	0.693161	1.01828	1.04213	1.13986	0.82308	0.994932
SLL2001	leucine aminopeptidase	M4	Protein modification and translation factors	M	Translation	40.354	0.598929	1.11497	1.46444	0.821662	0.0956676	0.0697125	0.0378886	0.0125171	27	133	0.030942	0.00424228	2.19933e-05	0.728924	1.35696	1.78229	-0.45616	0.440381	0.833734	0.724922	1.01877	1.43596	0.820356	0.578626	1.14439	1.43938	0.837604	0.493239	1.18174	1.51799	0.807027
SLR0328	low molecular weight phosphotyrosine protein phosphatase	M4	Protein modification and translation factors	M	Translation	30.573	0.81135	1.08319	1.07149	1.03397	0.194068	0.056318	0.202286	0.107198	5	23	0.228625	0.596145	0.828082	0.784696	1.04761	1.03629	-0.349794	0.0671003	0.0514258	1.07828	1.14722	0.823791	0.9507	0.622627	1.0922	1.31929	0.965887	0.733139	1.01016	1.07139	1.18532
slr0434	elongation factor P	M4	Protein modification and translation factors	M	Translation	43.85	0.87305	0.961061	1.107	1.05889	0.0804632	0.101582	0.118214	0.0173745	9	47	0.0331276	0.250556	0.599584	0.824492	0.907609	1.04543	-0.278423	-0.139858	0.0640906	0.974508	0.998968	0.953732	1.07279	0.866942	0.822105	1.24146	1.06949	0.777699	1.06211	1.12579	1.0344
slr0744	translation initiation factor IF-2	M4	Protein modification and translation factors	M	Translation	49.85	0.583706	1.13301	1.30966	0.973622	0.0913028	0.0713623	0.157675	0.0515436	51	244	0.00625743	0.0625956	0.0457086	0.59952	1.16371	1.34514	-0.738119	0.218732	0.427755	0.696486	1.2061	1.09496	1.00245	0.472866	1.15674	1.46917	0.901227	0.581768	1.0362	1.36484	1.01719
SLR0918	methionine aminopeptidase	M4	Protein modification and translation factors	M	Translation	35.178	0.88929	1.00029	1.20336	0.907062	0.0984683	0.0191336	0.153263	0.0423375	6	16	0.826128	0.0469696	0.057863	0.980408	1.10278	1.32665	-0.0285459	0.141148	0.407791	1.02129	1.02522	0.989618	0.963873	0.861713	0.996943	1.27906	0.862284	0.784869	0.978713	1.34139	0.895028
slr0974	initiation factor IF-3	M4	Protein modification and translation factors	M	Translation	43.503	0.754595	1.17436	1.11998	0.951065	0.0993335	0.0967728	0.018338	0.0374856	9	63	0.0589846	0.0382946	0.0046096	0.793421	1.23478	1.17761	-0.333841	0.304259	0.235859	0.825087	1.0676	1.10527	1.00205	0.614116	1.3019	1.14583	0.938156	0.824581	1.15358	1.10884	0.912991
SLR1105	GTP-binding protein TypA/BipA homolog	M4	Protein modification and translation factors	M	Translation	37.814	0.993703	1.02242	0.946226	1.03765	0.117159	0.111861	0.0728798	0.152968	16	96	0.76318	0.914978	0.48795	0.957646	0.985321	0.911893	-0.0624351	-0.021334	-0.133064	1.15926	0.90959	1.04077	0.890378	0.91658	1.17486	0.9345	0.974058	0.905266	0.982806	0.86341	1.24852
SLR1228	peptide-chain-release factor 3	M4	Protein modification and translation factors	M	Translation	19.561	1.20636	1.10516	0.772094	0.916385	0.01445	0.0446747	0.0486748	0.00773941	8	17	1.51553e-05	0.0041596	0.0143734	1.31644	1.206	0.842543	0.396637	0.270226	-0.247177	1.19408	1.04233	0.83914	0.924447	1.22665	1.14235	0.725062	0.905943	1.19836	1.13079	0.752082	0.918767
SLR1251	peptidyl-prolyl cis-trans isomerase	M4	Protein modification and translation factors	M	Translation	71.176	0.826019	1.11092	0.969679	1.09338	0.0860731	0.0700996	0.0290757	0.030016	13	137	0.0142845	0.761301	0.0138479	0.755471	1.01604	0.886862	-0.404552	0.0229563	-0.173218	0.915888	1.0276	0.928711	1.1278	0.852186	1.10605	0.987111	1.05465	0.709982	1.19911	0.993215	1.0977
SLR1435	PmbA protein homolog	M4	Protein modification and translation factors	M	Translation	39.813	0.877177	1.30881	0.922264	0.891745	0.0179179	0.0830124	0.129597	0.0863852	11	38	0.826816	0.00791137	0.795426	0.983663	1.4677	1.03422	-0.0237637	0.553558	0.048548	0.853027	1.42339	0.824848	0.898739	0.882606	1.22936	1.10542	0.782621	0.895897	1.2737	0.836525	0.993874
slr1463	elongation factor EF-G	M4	Protein modification and translation factors	M	Translation	78.561	0.819389	1.29884	0.879914	1.00185	0.0931754	0.135128	0.0542619	0.0771046	77	806	0.0997992	0.054115	0.141385	0.817873	1.29644	0.878286	-0.290052	0.374554	-0.187238	0.937961	1.11044	0.850631	1.10096	0.710323	1.42077	0.955984	0.912922	0.809885	1.36531	0.833128	0.991677
SLR1549	polypeptide deformylase	M4	Protein modification and translation factors	M	Translation	56.15	0.881258	1.04118	1.00501	1.07255	0.107008	0.0429146	0.0825463	0.0190587	10	33	0.0675575	0.398178	0.322582	0.821644	0.970746	0.937026	-0.283415	-0.0428339	-0.0938389	0.966806	1.05083	0.926313	1.05605	0.946591	0.98446	0.969689	1.09926	0.730376	1.08824	1.11903	1.06235
SLR1795	peptide methionine sulfoxide reductase	M4	Protein modification and translation factors	M	Translation	49.065	0.98866	1.00134	1.05776	0.952245	0.134559	0.0568873	0.129104	0.0426556	8	36	0.733709	0.384121	0.334087	1.03824	1.05156	1.1108	0.0541417	0.0725267	0.151601	0.889396	1.00959	1.18686	0.91415	1.1789	0.927909	0.881397	1.0118	0.897689	1.06652	1.10501	0.930786
slr1938	putative translation initiation factor EIF-2b subunit 1	M4	Protein modification and translation factors	M	Translation	38.177	0.792869	1.19637	1.12646	0.884294	0.0927233	0.150156	0.08506	0.129206	10	50	0.461836	0.089813	0.0912227	0.896612	1.35291	1.27386	-0.157444	0.436069	0.349203	0.836731	0.997386	1.1845	0.981382	0.877959	1.23165	1.18869	0.701692	0.663917	1.36008	1.0062	0.969809
ssl3441	initiation factor IF-1	M4	Protein modification and translation factors	M	Translation	41.791	0.909456	1.10366	1.21282	0.774067	0.107037	0.116851	0.105067	0.0950865	3	27	0.252097	0.0364327	0.0118869	1.17491	1.42579	1.56681	0.232545	0.511764	0.647833	0.87047	0.949727	1.27959	0.900213	0.802277	1.23268	1.29439	0.67065	1.05562	1.12857	1.06448	0.751338
SLL0754	ribosome binding factor A	M5	Ribosomal proteins: synthesis and modification	M	Translation	54.887	0.801302	0.95216	1.34709	0.899445	0.0480661	0.111614	0.168175	0.0105729	8	26	0.0478195	0.542462	0.0198278	0.890885	1.05861	1.49769	-0.16669	0.0821682	0.582741	0.868925	1.09543	1.12349	0.912153	0.761502	0.823157	1.52907	0.886267	0.773479	0.937888	1.38872	0.899916
sll0767	50S ribosomal protein L20	M5	Ribosomal proteins: synthesis and modification	M	Translation	35.043	1.33028	0.907506	0.819704	0.94251	0.145407	0.092851	0.128715	0.0580541	6	29	0.0248381	0.674656	0.286102	1.41142	0.962861	0.869704	0.497151	-0.0546009	-0.201404	1.12867	1.02702	0.876416	0.967898	1.46615	0.894866	0.641552	0.997432	1.39602	0.800635	0.941145	0.862199
sll1096	30S ribosomal protein S12	M5	Ribosomal proteins: synthesis and modification	M	Translation	15.873	0.748051	1.05669	1.19086	1.0044	0.0847389	0.0507297	0.164769	0.0293	3	9	0.103662	0.466226	0.381136	0.744777	1.05207	1.18565	-0.425119	0.0732263	0.245678					0.663312	1.00596	1.35563	0.975096	0.83279	1.10742	1.02609	1.0337
sll1097	30S ribosomal protein S7	M5	Ribosomal proteins: synthesis and modification	M	Translation	60.256	0.734411	1.03267	1.22537	1.00755	0.104362	0.0270318	0.147519	0.188877	15	137	0.147947	0.861323	0.268032	0.728911	1.02494	1.21619	-0.456186	0.0355369	0.282374	0.873897	1.04569	1.25648	0.823935	0.622895	1.05729	1.38847	0.931342	0.706441	0.995035	1.03117	1.26736
sll1101	30S ribosomal protein S10	M5	Ribosomal proteins: synthesis and modification	M	Translation	73.333	0.699507	1.06231	1.32583	0.91236	0.141591	0.0324088	0.126281	0.0578108	13	78	0.120412	0.0329122	0.0135841	0.766701	1.16435	1.45318	-0.383265	0.219526	0.539218	0.891913	1.09348	1.1822	0.832406	0.555271	1.01762	1.48956	0.93755	0.651337	1.07581	1.30573	0.967123
sll1244	50S ribosomal protein L9	M5	Ribosomal proteins: synthesis and modification	M	Translation	72.368	0.819755	1.02431	1.06026	1.09568	0.0498225	0.0698163	0.0826497	0.0882329	17	183	0.018286	0.420358	0.699834	0.748169	0.934857	0.967667	-0.418564	-0.0971826	-0.0474171	0.89012	0.927429	0.976983	1.20547	0.781413	1.05623	1.17293	0.989429	0.787733	1.08926	1.03086	1.09215
sll1260	30S ribosomal protein S2	M5	Ribosomal proteins: synthesis and modification	M	Translation	55.019	0.923679	1.14077	1.03617	0.899386	0.261321	0.106262	0.206963	0.0414	16	85	0.902956	0.0402062	0.411262	1.02701	1.26838	1.15208	0.0384503	0.34299	0.204246	1.22746	0.990518	0.824354	0.95767	0.589522	1.21841	1.31701	0.875057	0.954056	1.21337	0.967143	0.865431
sll1740	50S ribosomal protein L19	M5	Ribosomal proteins: synthesis and modification	M	Translation	48.361	0.811491	0.981424	1.3339	0.87318	0.213418	0.0600591	0.223692	0.114208	9	35	0.736761	0.301139	0.0604151	0.929352	1.12397	1.52764	-0.105703	0.168599	0.611305	1.07699	1.02276	1.10029	0.799963	0.554433	1.02502	1.63544	0.785109	0.803047	0.896498	1.26599	1.03447
sll1743	50S ribosomal protein L11	M5	Ribosomal proteins: synthesis and modification	M	Translation	58.865	0.880458	0.995491	1.064	1.06005	0.138872	0.0936195	0.09807	0.0289105	12	275	0.14786	0.404163	0.959106	0.830579	0.939095	1.00372	-0.267811	-0.0906564	0.00535832	1.06071	0.910226	0.929497	1.09956	0.722808	1.12584	1.10194	1.04941	0.857852	0.950406	1.16055	1.03119
sll1744	50S ribosomal protein L1	M5	Ribosomal proteins: synthesis and modification	M	Translation	71.849	0.73323	1.16955	1.10891	0.988309	0.049874	0.0669244	0.074215	0.0528642	32	244	0.00768683	0.0397332	0.134541	0.741903	1.18338	1.12203	-0.430697	0.242915	0.166113	0.774651	1.13684	1.04886	1.03964	0.663079	1.26281	1.06439	1.00971	0.76196	1.10898	1.21349	0.915573
sll1745	50S ribosomal protein L10	M5	Ribosomal proteins: synthesis and modification	M	Translation	32.37	0.983022	1.00671	0.971761	1.03851	0.105331	0.104907	0.101093	0.14945	6	51	0.689882	0.817538	0.628482	0.946568	0.969373	0.935724	-0.0792223	-0.0448769	-0.0958448	1.11207	1.00822	1.04714	0.832573	0.854062	1.13443	0.828866	1.18265	0.982936	0.877471	1.03928	1.10032
sll1746	50S ribosomal protein L12	M5	Ribosomal proteins: synthesis and modification	M	Translation	78.125	0.65577	0.895714	1.39785	1.05067	0.0981159	0.0387853	0.148491	0.0318812	25	289	0.00564199	0.0120178	0.0318895	0.624147	0.852519	1.33044	-0.680043	-0.230196	0.411902	0.783856	0.932087	1.1885	1.09556	0.637941	0.841972	1.4882	1.03189	0.545515	0.913083	1.51684	1.02456
sll1767	30S ribosomal protein S6	M5	Ribosomal proteins: synthesis and modification	M	Translation	38.938	1.44386	0.949251	0.763903	0.842983	0.0541257	0.0289266	0.123432	0.103511	5	39	0.00189675	0.234567	0.525741	1.7128	1.12606	0.90619	0.776359	0.171287	-0.142114	1.39106	0.947943	0.833477	0.827522	1.42227	0.985315	0.867763	0.724648	1.51826	0.914496	0.59047	0.976778
sll1799	50S ribosomal protein L3	M5	Ribosomal proteins: synthesis and modification	M	Translation	63.38	0.668448	1.14834	1.12599	1.05723	0.0779898	0.141783	0.180681	0.0420199	10	56	0.00342883	0.432751	0.627835	0.632266	1.08618	1.06504	-0.661397	0.119262	0.0909068	0.750068	1.31999	0.904673	1.02526	0.691882	1.15225	1.12604	1.02982	0.563394	0.972764	1.34725	1.11659
sll1800	50S ribosomal protein L4	M5	Ribosomal proteins: synthesis and modification	M	Translation	50	0.890207	1.06054	1.01737	1.03189	0.103329	0.0733255	0.0572297	0.0327572	8	165	0.138236	0.640431	0.771013	0.862697	1.02776	0.985926	-0.213074	0.0395093	-0.0204481	1.03237	0.957751	1.01038	0.999496	0.848397	1.12381	0.951029	1.07677	0.789852	1.10006	1.09069	1.0194
sll1801	50S ribosomal protein L23	M5	Ribosomal proteins: synthesis and modification	M	Translation	47.525	1.01304	1.17348	1.00419	0.809293	0.281415	0.254609	0.0636924	0.0566817	6	59	0.372292	0.119549	0.0318957	1.25176	1.45001	1.24082	0.32396	0.53606	0.311292	1.19852	1.03824	0.936939	0.826299	0.61536	1.5301	0.985909	0.86863	1.22524	0.952098	1.08971	0.732949
sll1802	50S ribosomal protein L2	M5	Ribosomal proteins: synthesis and modification	M	Translation	51.449	0.873355	1.07343	1.06827	0.984945	0.0459189	0.00568228	0.0732929	0.0645762	19	106	0.117233	0.125779	0.294132	0.886705	1.08983	1.0846	-0.173475	0.124107	0.117167	0.846674	1.0656	1.01603	1.07171	0.835424	1.07578	1.17192	0.916875	0.937969	1.0789	1.01687	0.966255
sll1803	50S ribosomal protein L22	M5	Ribosomal proteins: synthesis and modification	M	Translation	44.628	0.773612	1.22576	0.824484	1.17615	0.159454	0.142289	0.124114	0.147322	7	65	0.0586607	0.749187	0.0612162	0.657751	1.04218	0.701004	-0.604387	0.0596037	-0.512506	0.822619	1.33615	0.728125	1.11311	0.558486	1.31626	0.745609	1.37964	0.939731	1.02486	0.999717	1.03569
sll1804	30S ribosomal protein S3	M5	Ribosomal proteins: synthesis and modification	M	Translation	60.417	0.826128	1.28435	0.909902	0.979621	0.075083	0.115189	0.0979535	0.132152	19	100	0.226432	0.0698216	0.581211	0.843314	1.31107	0.928831	-0.245858	0.390743	-0.106512	0.931569	1.12253	0.809304	1.1366	0.762551	1.38147	1.04268	0.813298	0.784264	1.34905	0.877723	0.988964
sll1805	50S ribosomal protein L16	M5	Ribosomal proteins: synthesis and modification	M	Translation	42.446	1.38008	0.984504	0.818519	0.816895	0.135629	0.1831	0.0898386	0.0356842	5	29	0.00474457	0.272724	0.982178	1.68942	1.20518	1.00199	0.756532	0.269246	0.00286605	1.53297	0.728091	0.941201	0.797737	1.20333	1.14398	0.785786	0.866906	1.40395	1.08144	0.728571	0.786041
sll1806	50S ribosomal protein L14	M5	Ribosomal proteins: synthesis and modification	M	Translation	58.197	0.920639	1.12464	1.01905	0.935674	0.0888942	0.0268828	0.0511685	0.0732509	9	80	0.862525	0.0266616	0.257428	0.983931	1.20195	1.08911	-0.0233711	0.265381	0.123146	0.817813	1.10245	1.04392	1.03582	0.909415	1.16247	1.06546	0.862654	1.03469	1.109	0.947763	0.908548
sll1807	50S ribosomal protein L24	M5	Ribosomal proteins: synthesis and modification	M	Translation	60	0.74239	1.17633	1.18021	0.901072	0.0492068	0.185397	0.172968	0.0688152	9	55	0.0568242	0.120384	0.101273	0.823897	1.30548	1.30978	-0.279464	0.384576	0.389329	0.787919	1.27162	0.969376	0.971087	0.674048	1.34022	1.17821	0.807526	0.765205	0.917146	1.39305	0.924603
sll1808	50S ribosomal protein L5	M5	Ribosomal proteins: synthesis and modification	M	Translation	72	0.638135	1.1794	1.26527	0.917191	0.112257	0.0642226	0.0297464	0.0595195	23	196	0.0360114	0.0133168	0.00178052	0.695749	1.28589	1.37951	-0.523362	0.362763	0.464151	0.7174	1.12537	1.22759	0.929649	0.717624	1.1432	1.3003	0.838869	0.47938	1.26964	1.26792	0.983056
sll1809	30S ribosomal protein S8	M5	Ribosomal proteins: synthesis and modification	M	Translation	45.113	0.77802	1.21572	1.08738	0.918886	0.201595	0.0268225	0.212756	0.0892462	8	58	0.417301	0.0107844	0.360056	0.846699	1.32303	1.18336	-0.24008	0.40385	0.242892	0.641014	1.25138	1.06815	1.03946	0.629998	1.18669	1.35703	0.826289	1.06305	1.20909	0.836949	0.890911
sll1810	50S ribosomal protein L6	M5	Ribosomal proteins: synthesis and modification	M	Translation	72.626	0.863002	1.20266	1.03162	0.902719	0.137062	0.18441	0.00528453	0.137623	20	135	0.786811	0.139046	0.256206	0.956003	1.33226	1.14279	-0.0649131	0.413875	0.192565	0.865259	1.0014	1.03738	1.09596	0.694019	1.44692	1.03286	0.826193	1.02973	1.15965	1.02462	0.786005
sll1811	50S ribosomal protein L18	M5	Ribosomal proteins: synthesis and modification	M	Translation	52.5	0.502282	1.09333	1.44297	0.961413	0.0594981	0.279818	0.396678	0.0630182	10	92	0.00169776	0.550885	0.165211	0.522441	1.13721	1.50089	-0.93666	0.185502	0.585816	0.541995	1.23899	1.1908	1.02821	0.546668	1.33915	1.13508	0.979104	0.418182	0.701857	2.00304	0.876923
sll1812	30S ribosomal protein S5	M5	Ribosomal proteins: synthesis and modification	M	Translation	68.208	0.447337	1.05194	1.4792	1.02152	0.0747375	0.221039	0.242374	0.13067	13	80	0.00571409	0.875043	0.0784591	0.437915	1.02979	1.44804	-1.19128	0.0423454	0.534105	0.548206	1.33594	1.13689	0.978964	0.424246	1.02306	1.66563	0.887058	0.36956	0.796827	1.63508	1.19853
sll1813	50S ribosomal protein L15	M5	Ribosomal proteins: synthesis and modification	M	Translation	52.381	0.627244	1.13305	1.31793	0.921779	0.0307232	0.167615	0.175473	0.08097	11	53	0.00858708	0.183752	0.0441622	0.680471	1.22919	1.42977	-0.555394	0.297713	0.51578	0.654884	1.36991	1.10454	0.870666	0.584392	1.02268	1.53433	0.858596	0.642457	1.00655	1.31492	1.03608
sll1816	30S ribosomal protein S13	M5	Ribosomal proteins: synthesis and modification	M	Translation	54.331	0.632156	1.12483	1.23709	1.00593	0.0820484	0.146082	0.236503	0.0716064	13	87	0.00831593	0.359729	0.256411	0.62843	1.1182	1.2298	-0.670175	0.161177	0.298421	0.747086	1.22743	0.933908	1.09157	0.588516	1.22881	1.26636	0.91631	0.560865	0.918239	1.511	1.0099
sll1817	30S ribosomal protein S11	M5	Ribosomal proteins: synthesis and modification	M	Translation	76.154	0.800667	0.950568	1.28082	0.967945	0.0297904	0.0541514	0.0862656	0.0327025	10	65	0.00589481	0.717464	0.00867271	0.827183	0.982048	1.32324	-0.273722	-0.0261345	0.40407	0.842008	1.01575	1.18604	0.956201	0.787028	0.883162	1.39473	0.935077	0.772966	0.952794	1.26168	1.01256
sll1819	50S ribosomal protein L17	M5	Ribosomal proteins: synthesis and modification	M	Translation	43.103	1.15475	1.03344	0.915879	0.895932	0.148496	0.121505	0.126012	0.101449	5	15	0.11154	0.286591	0.870036	1.28888	1.15348	1.02226	0.366123	0.205988	0.031769	1.13269	1.05336	0.858533	0.955412	0.984921	1.17128	1.09068	0.753123	1.34665	0.875664	0.798429	0.97926
sll1821	50S ribosomal protein L13	M5	Ribosomal proteins: synthesis and modification	M	Translation	53.642	0.836609	1.06866	1.15101	0.943726	0.114595	0.198259	0.131066	0.0952669	8	31	0.366863	0.46686	0.144687	0.886496	1.13238	1.21964	-0.173814	0.179358	0.286458	0.9744	0.920218	1.02768	1.0777	0.693834	1.34887	1.09284	0.86445	0.841594	0.936879	1.3325	0.889023
sll1822	30S ribosomal protein S9	M5	Ribosomal proteins: synthesis and modification	M	Translation	74.453	0.891257	1.08986	1.07292	0.945956	0.0417836	0.0811441	0.0511127	0.0496844	10	89	0.299288	0.0992033	0.065426	0.942176	1.15213	1.13422	-0.0859321	0.204302	0.181702	0.938122	1.02597	1.0554	0.980506	0.898994	1.20436	1.02095	0.875695	0.836655	1.03926	1.14242	0.981667
sll1824	50S ribosomal protein L25	M5	Ribosomal proteins: synthesis and modification	M	Translation	44.068	0.786362	1.07325	0.867911	1.27248	0.304861	0.173698	0.157856	0.236941	4	38	0.149597	0.391864	0.114856	0.617978	0.843436	0.682064	-0.694373	-0.245649	-0.55202	1.21513	0.958954	0.652218	1.1737	0.532838	0.942097	0.925904	1.59916	0.611122	1.3187	1.02561	1.04456
SLL1909	probable methyltransferase	M5	Ribosomal proteins: synthesis and modification	M	Translation	30	0.997969	0.949304	1.00751	1.04522	0.125206	0.0136008	0.055304	0.07351	7	21	0.669268	0.143806	0.593199	0.954796	0.908236	0.963923	-0.0667353	-0.138861	-0.0530097	1.049	0.967756	0.960718	1.02252	0.825615	0.944782	1.08518	1.14442	1.11929	0.935374	0.976631	0.968705
SLL1967	probable RNA methyltransferase	M5	Ribosomal proteins: synthesis and modification	M	Translation	36.069	0.910512	1.05495	1.06141	0.973128	0.0616341	0.0281111	0.0992759	0.0747206	14	31	0.412321	0.220823	0.371831	0.935655	1.08408	1.09072	-0.0959516	0.116469	0.125284	0.823558	1.01701	1.16275	0.996677	0.948756	1.08421	1.09489	0.872141	0.959222	1.06362	0.926593	1.05057
SLR0361	probable ribosomal large subunit pseudouridine synthase B	M5	Ribosomal proteins: synthesis and modification	M	Translation	40.964	0.908269	1.02016	1.20755	0.864013	0.0460862	0.113788	0.17111	0.0723588	10	19	0.506089	0.176836	0.0591005	1.05122	1.18073	1.39761	0.0720668	0.239677	0.482964	0.932258	1.13926	1.00317	0.925306	0.843793	1.05434	1.19754	0.904331	0.948755	0.866895	1.42195	0.762401
slr0469	30S ribosomal protein S4	M5	Ribosomal proteins: synthesis and modification	M	Translation	60.891	0.933599	1.00938	1.13688	0.920143	0.272351	0.0370201	0.266621	0.126011	16	65	0.952482	0.391045	0.35732	1.01462	1.09698	1.23555	0.020944	0.133533	0.305153	1.28429	0.96779	0.945494	0.80243	0.620321	1.00262	1.51393	0.863129	0.896189	1.05771	0.951228	1.09487
slr0628	30S ribosomal protein S14	M5	Ribosomal proteins: synthesis and modification	M	Translation	45	0.845309	1.23496	0.921491	0.998237	0.0562022	0.157413	0.105749	0.00985768	4	25	0.0192646	0.101045	0.364598	0.846802	1.23714	0.923119	-0.239903	0.307014	-0.115411	0.772951	1.45596	0.779689	0.991397	0.909971	1.14765	0.951243	0.991136	0.853005	1.10128	1.03354	1.01218
SLR0808	16S rRNA processing protein RimM homolog	M5	Ribosomal proteins: synthesis and modification	M	Translation	26.486	1.17464	0.890459	0.883152	1.05175	0.0742022	0.0267211	0.0274832	0.0749643	4	7	0.36413	0.179929	0.169134	1.11685	0.846648	0.839701	0.159437	-0.240165	-0.252053					1.10044	0.91718	0.855669	1.12671	1.24885	0.863738	0.910635	0.976782
slr1356	30S ribosomal protein S1	M5	Ribosomal proteins: synthesis and modification	M	Translation	53.659	1.01996	1.0737	0.988837	0.917503	0.210084	0.112294	0.118323	0.0729813	38	294	0.550259	0.174413	0.508228	1.11167	1.17024	1.07775	0.152726	0.226806	0.10802	1.31622	0.918781	0.866381	0.898617	0.891187	1.12091	1.14883	0.839072	0.852469	1.18141	0.951304	1.01482
slr1678	50S ribosomal protein L21	M5	Ribosomal proteins: synthesis and modification	M	Translation	74.194	0.954448	1.22821	0.835806	0.981538	0.0352075	0.0808741	0.0555967	0.00511932	11	155	0.342161	0.0125976	0.0209932	0.9724	1.25131	0.851526	-0.0403785	0.323439	-0.231877	0.971404	1.12936	0.914313	0.984924	0.986512	1.22781	0.800293	0.985388	0.905427	1.32746	0.792812	0.974303
slr1984	nucleic acid-binding protein, 30S ribosomal protein S1 homolog	M5	Ribosomal proteins: synthesis and modification	M	Translation	72.459	0.907417	1.07732	0.932059	1.0832	0.0373387	0.0161732	0.0652383	0.0632473	29	130	0.0276636	0.904768	0.0783093	0.837716	0.99457	0.860466	-0.255466	-0.00785446	-0.216809	0.959875	1.06385	0.879756	1.09652	0.875958	1.10006	1.02403	0.999946	0.886417	1.06805	0.892391	1.15314
sml0006	50S ribosomal protein L36	M5	Ribosomal proteins: synthesis and modification	M	Translation	26.316	0.503209	0.935428	1.63935	0.922009	0.139497	0.0572551	0.102756	0.0205141	2	14	0.0971167	0.845848	0.0206776	0.545775	1.01455	1.77802	-0.873621	0.0208462	0.830275					0.363712	0.992683	1.74211	0.901495	0.642707	0.878173	1.5366	0.942523
ssl0601	30S ribosomal protein S21	M5	Ribosomal proteins: synthesis and modification	M	Translation	60	0.76539	1.0586	1.22635	0.949661	0.0831078	0.144543	0.119039	0.0905508	5	24	0.10131	0.417471	0.0590318	0.805961	1.11471	1.29136	-0.311218	0.156672	0.368887	0.703441	1.21196	1.0779	1.00669	0.709864	1.09896	1.36933	0.821849	0.882863	0.864877	1.23182	1.02044
ssl1426	50S ribosomal protein L35	M5	Ribosomal proteins: synthesis and modification	M	Translation	25.373	1.02128	1.01235	0.96784	0.99853	0.157114	0.0499857	0.0579902	0.0759455	3	12	0.862683	0.840323	0.673237	1.02279	1.01384	0.969266	0.0325037	0.0198288	-0.045036	0.805626	1.05184	1.04328	1.09925	1.17544	0.941827	0.902269	0.980461	1.08278	1.04338	0.95797	0.915876
ssl1784	30S ribosomal protein S15	M5	Ribosomal proteins: synthesis and modification	M	Translation	31.461	1.06704	1.17198	0.945189	0.815797	0.254458	0.198199	0.124389	0.0661549	4	13	0.247937	0.0734983	0.263817	1.30797	1.4366	1.15861	0.38733	0.522661	0.212392	1.24578	0.900368	0.975817	0.878032	0.707184	1.36775	1.07989	0.845176	1.24815	1.24781	0.779856	0.724183
ssl2233	30S ribosomal protein S20	M5	Ribosomal proteins: synthesis and modification	M	Translation	41.237	1.25276	0.944681	0.910872	0.891686	0.204397	0.0791426	0.153876	0.0289808	9	31	0.0686865	0.42413	0.870846	1.40493	1.05943	1.02152	0.490503	0.0832902	0.0307118	0.966374	1.05656	1.12568	0.851382	1.42992	0.891375	0.773308	0.905396	1.36199	0.886103	0.833628	0.918281
ssl3432	30S ribosomal protein S19	M5	Ribosomal proteins: synthesis and modification	M	Translation	41.304	1.17021	0.898082	1.00187	0.929839	0.18851	0.118724	0.163987	0.0527608	4	8	0.157472	0.746994	0.586098	1.25851	0.965847	1.07747	0.331716	-0.0501341	0.107642	1.10167	1.04123	0.853069	1.00402	0.981363	0.902492	1.23032	0.885825	1.4276	0.75052	0.922218	0.899666
ssl3436	50S ribosomal protein L29	M5	Ribosomal proteins: synthesis and modification	M	Translation	63.014	0.614687	1.10129	1.13965	1.14437	0.141564	0.0346229	0.245082	0.0742669	8	65	0.00940672	0.498419	0.980449	0.537139	0.96235	0.995875	-0.896634	-0.055366	-0.00596403	0.803357	1.14924	0.798879	1.24852	0.462359	1.06875	1.36484	1.10406	0.578345	1.08587	1.25524	1.08054
ssl3437	30S ribosomal protein S17	M5	Ribosomal proteins: synthesis and modification	M	Translation	70.37	0.89332	1.09751	1.02069	0.988477	0.064373	0.0916272	0.145185	0.170022	9	39	0.50026	0.469374	0.848471	0.903734	1.1103	1.03259	-0.14603	0.150955	0.0462703	0.91758	0.996288	0.975565	1.11057	0.8052	1.21818	0.869791	1.10682	0.95718	1.07806	1.21672	0.748038
ssl3445	50S ribosomal protein L31	M5	Ribosomal proteins: synthesis and modification	M	Translation	27.16	1.00569	1.0662	0.957804	0.970305	0.0912422	0.0713506	0.12937	0.0186715	2	7	0.619549	0.139795	0.898937	1.03647	1.09883	0.987115	0.051675	0.135968	-0.0187092	1.13145	1.11087	0.81246	0.945224	0.967837	1.12223	0.93424	0.975697	0.917784	0.965509	1.12671	0.989996
ssr0482	30S ribosomal protein S16	M5	Ribosomal proteins: synthesis and modification	M	Translation	71.951	0.482847	1.07902	1.30272	1.13541	0.13196	0.179709	0.255635	0.034695	9	48	0.00249252	0.685501	0.410946	0.425262	0.950331	1.14736	-1.23358	-0.0734984	0.198313	0.665953	1.21074	1.03608	1.08723	0.422506	1.20138	1.22462	1.15149	0.360083	0.824928	1.64747	1.16752
ssr1399	30S ribosomal protein S18	M5	Ribosomal proteins: synthesis and modification	M	Translation	46.479	0.554995	1.14514	1.23719	1.06267	0.068805	0.166364	0.189821	0.0446157	7	59	0.000938075	0.53544	0.274309	0.522265	1.07761	1.16423	-0.937145	0.107837	0.219376	0.650834	1.27022	1.01662	1.06233	0.521652	1.25518	1.21497	1.0082	0.4925	0.91003	1.47999	1.11748
ssr1604	50S ribosomal protein L28	M5	Ribosomal proteins: synthesis and modification	M	Translation	32.051	0.918395	0.924644	1.23364	0.923321	0.232522	0.130987	0.354224	0.0643956	4	14	0.97835	0.990383	0.289831	0.994665	1.00143	1.33609	-0.00771714	0.00206653	0.418019	1.16914	1.10488	0.806045	0.919931	0.608781	0.871561	1.67346	0.846202	0.977263	0.797487	1.22142	1.00383
ssr2799	50S ribosomal protein L27	M5	Ribosomal proteins: synthesis and modification	M	Translation	58.621	0.91807	1.02851	1.14198	0.91144	0.112613	0.0868264	0.149818	0.0246473	5	31	0.939084	0.140526	0.0982715	1.00727	1.12844	1.25295	0.0104562	0.174332	0.325324	1.07732	0.998877	0.984845	0.938957	0.839797	1.14652	1.09747	0.91621	0.837091	0.940123	1.34363	0.879152
sll0064	periplasmic protein, putative polar amino acid transport system substrate-binding protein	N		N	Transport and binding proteins	47.273	1.41993	0.851144	0.725543	1.00338	0.0570177	0.113928	0.124815	0.0929347	7	55	0.0056808	0.216957	0.0650122	1.41515	0.848278	0.7231	0.500958	-0.237392	-0.467734	1.33987	0.694776	0.890792	1.07456	1.45165	0.895694	0.58918	1.06347	1.46828	0.962961	0.696656	0.872105
sll0108	ammonium/methylammonium permease	N		N	Transport and binding proteins	4.931	1.59881	0.77101	0.754001	0.876183	0.384335	0.0564884	0.524492	0.192864	3	9	0.0762749	0.50032	0.772603	1.82474	0.879964	0.860552	0.867692	-0.184483	-0.216666	1.12753	0.849919	1.35892	0.663628	2.06895	0.720764	0.0798017	1.13048	1.59994	0.742346	0.823277	0.834439
SLL0142	probable cation efflux system protein	N		N	Transport and binding proteins	24	0.841006	1.00216	1.19951	0.957326	0.0860473	0.087031	0.159194	0.0395826	13	38	0.157426	0.54349	0.105083	0.878495	1.04683	1.25298	-0.186894	0.0660308	0.32536	0.934772	1.09792	0.979236	0.98807	0.861297	0.887318	1.34994	0.901441	0.72695	1.02124	1.26934	0.982466
SLL0221	bacterioferritin comigratory protein	N		N	Transport and binding proteins	22.283	0.998214	1.02583	0.965153	1.01081	0.118902	0.0396076	0.191411	0.18459	3	8	0.939251	0.915839	0.820105	0.987542	1.01486	0.954835	-0.0180866	0.0212795	-0.0666771	1.15012	1.08055	0.782485	0.986848	0.859805	1.00881	0.88348	1.24791	0.984721	0.988119	1.2295	0.797665
sll0273	Na+/H+ antiporter	N		N	Transport and binding proteins	7.407	1.48335	0.893159	0.642626	0.980866	0.421401	0.167087	0.37504	0.114862	3	10	0.179072	0.573769	0.289632	1.51229	0.910582	0.655161	0.596731	-0.135139	-0.610078	1.18603	1.05092	0.837232	0.925819	2.0793	0.661928	0.11803	1.14074	1.18472	0.966629	0.972615	0.876036
sll0374	urea transport system ATP-binding protein	N		N	Transport and binding proteins	49.799	0.821351	0.938733	1.30816	0.931751	0.314323	0.0751092	0.290377	0.046985	9	37	0.648979	0.916632	0.144599	0.881513	1.00749	1.40398	-0.181946	0.0107697	0.489527	0.978414	0.944231	1.09216	0.985191	0.382685	1.02785	1.71863	0.870833	1.10295	0.844118	1.1137	0.93923
SLL0477	putative biopolymer transport ExbB-like protein	N		N	Transport and binding proteins	9.843	1.77212	0.811158	0.381501	1.03522	0	0	0	0	2	2				1.71184	0.783563	0.368523	0.775546	-0.351878	-1.44018					1.77212	0.811158	0.381501	1.03522
SLL0507	probable cation transporter	N		N	Transport and binding proteins	10.594	1.35653	0.923349	0.778125	0.941996	0.236757	0.130041	0.232836	0.127613	3	8	0.0947802	0.891919	0.432019	1.44006	0.980205	0.826038	0.526129	-0.0288445	-0.27572	1.25249	0.975977	0.849959	0.921576	1.68416	0.744428	0.463912	1.1075	1.13294	1.04964	1.0205	0.796916
SLL0540	phosphate-binding protein PstS homolog	N		N	Transport and binding proteins	23.127	0.676714	0.863449	1.21369	1.24615	0.0817485	0.0784738	0.123009	0.0712831	6	15	0.00175655	0.00695813	0.762967	0.543045	0.692895	0.973953	-0.880856	-0.529291	-0.0380754	0.787336	0.954973	1.03973	1.21796	0.592312	0.76333	1.3003	1.34406	0.650495	0.872044	1.30104	1.17642
sll0556	Na+/H+ antiporter	N		N	Transport and binding proteins	10.618	1.31185	0.935927	0.762348	0.989877	0.181947	0.103891	0.166066	0.0986224	4	7	0.0926367	0.622507	0.171044	1.32526	0.945498	0.770144	0.40628	-0.0808533	-0.376799	1.05934	1.08285	0.910768	0.947039	1.48097	0.862274	0.530514	1.12624	1.39524	0.862656	0.845762	0.896347
SLL0575	probable lipopolysaccharide ABC transporter ATP binding subunit	N		N	Transport and binding proteins	38.583	1.06492	1.13891	0.859132	0.937038	0.0758291	0.0608853	0.0258199	0.0497358	10	14	0.116865	0.0221341	0.120713	1.13648	1.21543	0.91686	0.184572	0.281469	-0.125227	1.10564	1.05495	0.894187	0.945218	0.958649	1.19745	0.850457	0.993448	1.13048	1.16432	0.832752	0.872447
SLL0640	probable sodium/sulfate symporter	N		N	Transport and binding proteins	11.275	1.2351	0.889505	1.08168	0.793712	0.183205	0.0447286	0.142629	0.00642346	7	21	0.0271493	0.0400203	0.0462814	1.55611	1.12069	1.36282	0.63794	0.164388	0.446591	1.3887	0.836971	0.972403	0.801927	1.339	0.885259	0.989498	0.786246	0.977602	0.946286	1.28315	0.792962
sll0672	cation-transporting p-type ATPase PacL	N		N	Transport and binding proteins	35.132	0.760657	1.55363	0.499607	1.18611	0.0657177	0.118039	0.02859	0.044429	27	93	0.00162055	0.0146	5.15972e-05	0.641306	1.30986	0.421216	-0.640914	0.389411	-1.24737	0.853365	1.39034	0.533129	1.22317	0.719971	1.60524	0.463268	1.21152	0.708635	1.66531	0.502423	1.12363
SLL0680	phosphate-binding periplasmic protein precursor (PBP)	N		N	Transport and binding proteins	42.037	0.635425	1.00075	1.17072	1.1931	0.122563	0.106463	0.126577	0.0411909	17	135	0.0036549	0.0757383	0.823727	0.532581	0.838776	0.981241	-0.908927	-0.253642	-0.027321	0.752413	0.895567	1.15099	1.20103	0.46617	0.960041	1.33467	1.23912	0.687693	1.14664	1.02651	1.13916
SLL0683	phosphate transport ATP-binding protein PstB homolog	N		N	Transport and binding proteins	27.509	1.07994	0.976355	0.731041	1.21267	0.10089	0.0876512	0.0641449	0.0701424	7	13	0.201333	0.0408631	0.00200763	0.890549	0.805131	0.602838	-0.167233	-0.312705	-0.730159	1.03157	1.10031	0.744574	1.12355	1.22037	0.913538	0.646592	1.2195	0.987874	0.915217	0.801956	1.29495
SLL0684	phosphate transport ATP-binding protein PstB homolog	N		N	Transport and binding proteins	24.812	1.47389	0.87614	0.59755	1.05242	0.343988	0.175434	0.369935	0.16288	4	5	0.192387	0.356503	0.186717	1.40048	0.832503	0.567788	0.485925	-0.264473	-0.816576	1.16586	1.10931	0.804429	0.920401	1.95399	0.68615	0.0779622	1.2819	1.30183	0.832957	0.910258	0.954952
sll0689	Na+/H+ antiporter	N		N	Transport and binding proteins	4.338	1.55485	0.836005	0.614849	0.9943	0.277741	0.192955	0.216701	0.139421	3	6	0.0632476	0.400262	0.105718	1.56376	0.840797	0.618374	0.645018	-0.25017	-0.693448	1.17672	1.10537	0.799325	0.918582	1.83597	0.663529	0.310679	1.18982	1.65185	0.739112	0.734544	0.874497
sll0764	urea transport system ATP-binding protein	N		N	Transport and binding proteins	43.164	0.805398	0.940829	1.36595	0.88782	0.104513	0.0938652	0.057498	0.0750485	15	59	0.41621	0.566581	0.0020222	0.907163	1.05971	1.53855	-0.140567	0.0836644	0.621569	0.802889	0.924388	1.30632	0.966401	0.678668	1.06312	1.34789	0.910314	0.934636	0.834973	1.44365	0.786746
sll0771	glucose transport protein	N		N	Transport and binding proteins	7.265	1.28446	1.01004	0.832021	0.873486	0.204927	0.183062	0.00252231	0.0243877	2	3	0.184679	0.53667	0.23287	1.47049	1.15633	0.95253	0.556302	0.209553	-0.0701635	1.07953	1.1931	0.829499	0.897873					1.48938	0.826976	0.834544	0.849098
SLL0895	CysQ protein homolog	N		N	Transport and binding proteins	14.777	1.34632	0.866976	0.79999	0.986715	0.046645	0.0860285	0.105983	0.0828373	5	24	0.00588782	0.229197	0.121122	1.36445	0.878649	0.810761	0.448315	-0.186642	-0.302651	1.30707	0.75589	0.906651	1.03039	1.32003	0.965488	0.655466	1.05902	1.41186	0.87955	0.837854	0.870737
SLL0993	potassium channel	N		N	Transport and binding proteins	12.603	1.03077	1.02912	1.04339	0.896718	0.0825027	0.00508352	0.112333	0.0247464	3	4	0.259914	0.034531	0.33036	1.14949	1.14765	1.16357	0.200996	0.198688	0.218553	1.11327	1.03421	0.931058	0.921464					0.948267	1.02404	1.15572	0.871972
sll1041	similar to sulfate transport ATP-binding protein CysA	N		N	Transport and binding proteins	33.462	0.866403	0.89591	1.19841	1.03928	0.0687241	0.0974415	0.143576	0.0887492	5	13	0.0949508	0.198793	0.2533	0.83366	0.862051	1.15312	-0.26247	-0.214155	0.205541	0.856899	1.03148	0.997397	1.11423	0.954921	0.80672	1.32374	0.914615	0.787389	0.849531	1.27409	1.08899
sll1076	cation-transporting ATPase PacL	N		N	Transport and binding proteins	5.509	1.18551	0.899014	1.00816	0.907312	0.0531394	0.144699	0.108248	0.0185162	4	6	0.00220209	0.939746	0.263861	1.30662	0.990854	1.11115	0.38584	-0.0132556	0.152056	1.1114	1.09772	0.85811	0.932771	1.21179	0.842017	1.05692	0.889277	1.23335	0.757306	1.10945	0.899888
sll1104	periplasmic substrate-binding protein of a TRAP-type permease that mediates sodium-dependent glutamate transport GtrC	N		N	Transport and binding proteins	11.149	1.2021	0.89006	0.867587	1.04026	0.0227512	0.115697	0.0341021	0.0902471	3	4	0.0697571	0.221285	0.0645858	1.15557	0.855615	0.834011	0.20861	-0.224967	-0.261861	1.19204	1.02337	0.834045	0.950551	1.18065	0.741244	0.914368	1.16373	1.23359	0.90557	0.854348	1.00649
SLL1263	cation efflux system protein	N		N	Transport and binding proteins	8.71	1.5075	0.730915	0.201784	0.5598	0.116111	0.122304	0.201784	0.5598	2	3				2.69293	1.30567	0.360458	1.42918	0.384791	-1.4721					1.62361	0.853219	0.403568	1.1196	1.39139	0.60861	0	0
sll1270	periplasmic substrate-binding and integral membrane protein of the ABC-type Bgt permease for basic amino acids and glutamine BgtB	N		N	Transport and binding proteins	18.491	1.21866	0.82413	0.941012	1.01619	0.272848	0.0174422	0.404766	0.159815	8	22	0.416394	0.166381	0.819001	1.19924	0.810997	0.926016	0.262126	-0.302231	-0.110891	0.860786	0.821384	1.36357	0.954256	1.52255	0.846733	0.395315	1.2354	1.27266	0.804274	1.06415	0.858923
SLL1341	bacterioferritin	N		N	Transport and binding proteins	83.974	0.802076	1.1178	1.07029	1.00983	0.0412314	0.0359603	0.0711519	0.105168	17	432	0.0599859	0.241464	0.537619	0.794267	1.10692	1.05987	-0.332305	0.146549	0.0838872	0.769833	1.07453	0.9972	1.15843	0.776122	1.11629	1.16673	0.940855	0.860273	1.16258	1.04694	0.930206
SLL1404	biopolymer transport ExbB protein homolog	N		N	Transport and binding proteins	13.333	1.43525	1.07435	0.567116	0.92328	0.24541	0.0195518	0.231256	0.00539775	2	2	0.172326	0.0175535	0.263516	1.55451	1.16362	0.61424	0.636464	0.218623	-0.703125	1.18984	1.0939	0.798372	0.917883	1.68066	1.0548	0.33586	0.928678
sll1614	cation-transporting P-type ATPase	N		N	Transport and binding proteins	15.249	0.973929	0.957147	0.959916	1.10901	0.0873421	0.0171505	0.0670555	0.0170715	9	17	0.0983643	0.000890385	0.0381334	0.878199	0.863066	0.865563	-0.187381	-0.212458	-0.20829	1.09594	0.932968	0.874758	1.09633	0.929599	0.9709	0.966361	1.13314	0.896249	0.967572	1.03863	1.09755
sll1762	periplasmic protein, putative polar amino acid transport system substrate-binding protein	N		N	Transport and binding proteins	63.545	0.573331	1.0005	1.31272	1.11345	0.0797771	0.0665327	0.168809	0.0532837	28	279	0.00134803	0.134217	0.186602	0.514914	0.898559	1.17897	-0.957597	-0.154314	0.237524	0.671405	1.07767	1.08145	1.16948	0.475996	0.915297	1.47963	1.12908	0.57259	1.00853	1.37709	1.0418
SLL1864	probable chloride channel protein	N		N	Transport and binding proteins	2.002	1.58441	0.710325	0.806755	0.898514	0.0920459	0.0122573	0.113861	0.0340721	2	3	0.0198688	0.0350853	0.520824	1.76336	0.790555	0.897876	0.818329	-0.339063	-0.155411					1.67645	0.698068	0.692894	0.932586	1.49236	0.722582	0.920615	0.864442
sll1920	copper-transporting P-type ATPase PacS	N		N	Transport and binding proteins	3.356	1.36057	0.957872	0.670589	1.01097	0.33827	0.129733	0.217802	0.00926435	2	2	0.410114	0.722657	0.258826	1.34581	0.947479	0.663314	0.428474	-0.0778336	-0.592237	1.0223	1.0876	0.888391	1.0017	1.69884	0.828139	0.452787	1.02023
SLR0242	bacterioferritin comigratory protein homolog	N		N	Transport and binding proteins	50	1.23632	0.772841	1.08278	0.908059	0.171392	0.126495	0.167294	0.143888	5	18	0.106685	0.374705	0.32551	1.3615	0.851092	1.19241	0.4452	-0.232614	0.253876	1.01028	0.93166	1.23856	0.819499	1.27359	0.764732	0.850679	1.111	1.42511	0.622132	1.15908	0.793677
SLR0369	RND multidrug efflux transporter	N		N	Transport and binding proteins	15.34	0.479915	1.18757	1.18233	1.15019	0.0403954	0.120659	0.172886	0.0621334	13	59	0.000215332	0.71674	0.816763	0.417249	1.0325	1.02794	-1.26102	0.0461415	0.0397621	0.479997	1.09736	1.19537	1.22727	0.4304	1.10723	1.38725	1.07512	0.529348	1.35811	0.964368	1.14817
slr0415	Na+/H+ antiporter	N		N	Transport and binding proteins	4.155	1.14652	0.834087	1.12562	0.893774	0.185143	0.16602	0.336893	0.0582679	3	7	0.139349	0.656465	0.391859	1.28278	0.933219	1.2594	0.359277	-0.0997117	0.332741	1.16107	1.05694	0.895847	0.886138	1.36564	0.786654	0.879055	0.968648	0.912839	0.658663	1.60196	0.826535
SLR0454	RND multidrug efflux transporter	N		N	Transport and binding proteins	13.034	1.15386	0.976037	0.843057	1.02704	0.0525758	0.0635326	0.0473773	0.0460321	7	14	0.0622016	0.40992	0.0169752	1.12348	0.950338	0.820859	0.167978	-0.0734867	-0.284793	1.13118	1.06103	0.785961	1.02183	1.10388	0.908304	0.901969	1.08585	1.22653	0.95878	0.84124	0.973453
slr0467	conserved component of ABC transporter for natural amino acids	N		N	Transport and binding proteins	35.581	1.06896	1.04455	0.918982	0.967509	0.0417556	0.0464396	0.0419531	0.0568232	8	25	0.111614	0.211819	0.386263	1.10486	1.07963	0.949844	0.143865	0.110532	-0.0742381	1.06243	1.10911	0.940855	0.887598	1.12305	1.00185	0.860282	1.01482	1.0214	1.02268	0.955807	1.00011
slr0529	glucosylglycerol transport system substrate-binding protein	N		N	Transport and binding proteins	16.152	1.03267	0.961981	1.1637	0.841651	0.0622243	0.06452	0.161613	0.0664227	8	19	0.0412251	0.13997	0.0596334	1.22695	1.14297	1.38264	0.29508	0.192786	0.467429	1.11296	1.0427	0.95172	0.892624	0.961334	0.958473	1.1957	0.884496	1.0237	0.884772	1.34369	0.747832
SLR0677	biopolymer transport ExbB like protein	N		N	Transport and binding proteins	11.013	0.981421	1.16459	1.00603	0.847963	0.104105	0.127192	0.284151	0.143523	4	15	0.347099	0.0798202	0.521266	1.15739	1.3734	1.18641	0.210871	0.457747	0.246598	1.0355	0.997346	1.06205	0.905097	0.835791	1.19086	1.32263	0.650724	1.07297	1.30556	0.633402	0.988067
SLR0678	biopolymer transport ExbD like protein	N		N	Transport and binding proteins	9.294	1.20854	0.951424	0.938521	0.901513	0.072836	0.0506641	0.0920468	0.0479373	2	22	0.00759912	0.368782	0.640559	1.34057	1.05536	1.04105	0.422848	0.0777403	0.0580411	1.16567	0.890954	1.00484	0.93854	1.31109	0.948375	0.808355	0.932179	1.14887	1.01494	1.00237	0.833819
slr0747	glucosylglycerol transport system ATP-binding protein	N		N	Transport and binding proteins	15.702	1.14913	0.877852	1.03286	0.940159	0.103009	0.0851749	0.0635148	0.0376359	7	13	0.0543887	0.3976	0.150434	1.22227	0.933728	1.0986	0.289567	-0.0989261	0.135667	1.00521	0.998047	1.06896	0.927782	1.24063	0.824615	0.943578	0.991178	1.20155	0.810894	1.08604	0.901516
slr0798	zinc-transporting P-type ATPase (zinc efflux pump) involved in zinc tolerance	N		N	Transport and binding proteins	5.548	1.34032	0.974484	0.700793	0.984405	0.201229	0.139476	0.126868	0.0651148	3	3	0.234446	0.954475	0.185032	1.36155	0.989922	0.711895	0.445252	-0.0146128	-0.490263	1.13909	1.11396	0.827661	0.91929	1.54155	0.835008	0.573925	1.04952
slr0822	cation-transporting P-type ATPase PacL	N		N	Transport and binding proteins	3.043	1.4258	0.82681	0.726328	1.02106	0.207448	0.0271846	0.237422	0.0571582	2	3	0.200716	0.0917847	0.350846	1.39639	0.809755	0.711346	0.481702	-0.304442	-0.491376					1.63325	0.799625	0.488907	1.07822	1.21835	0.853995	0.96375	0.963903
SLR1216	Mg2+ transport protein	N		N	Transport and binding proteins	26.998	1.13585	0.951992	0.794691	1.11747	0.276676	0.142907	0.0628287	0.236985	7	40	0.946545	0.445376	0.136107	1.01645	0.851918	0.711153	0.0235351	-0.231213	-0.491768	1.19735	1.13515	0.705943	0.961553	0.770451	0.934391	0.842807	1.45235	1.43974	0.786434	0.835324	0.938502
SLR1247	phosphate-binding periplasmic protein precursor (PBP)	N		N	Transport and binding proteins	46.847	0.924893	0.71129	0.711053	1.65276	0.0654182	0.0673892	0.104456	0.11635	12	39	0.00152179	0.000583744	0.00104239	0.559604	0.430364	0.430221	-0.837523	-1.21637	-1.21685	0.855887	0.804456	0.601496	1.73816	0.906029	0.682085	0.680014	1.73187	1.01276	0.647328	0.851649	1.48826
slr1452	sulfate transport system substrate-binding protein	N		N	Transport and binding proteins	42.614	0.760126	0.672202	1.0052	1.56248	0.129551	0.0704792	0.112357	0.103896	16	46	0.00239972	0.000555844	0.00674449	0.486489	0.430216	0.643336	-1.03952	-1.21687	-0.636356	0.939429	0.757649	0.862002	1.44092	0.637869	0.673919	1.13644	1.55177	0.703081	0.585037	1.01715	1.69474
SLR1575	probable potassium efflux system	N		N	Transport and binding proteins	18.789	1.41402	0.867423	0.739481	0.979077	0.193619	0.113727	0.184206	0.0822886	5	13	0.0430814	0.323578	0.168353	1.44424	0.88596	0.755283	0.530306	-0.174687	-0.404911	1.14137	1.01302	0.900304	0.945314	1.5722	0.85381	0.481587	1.09241	1.52849	0.735443	0.836551	0.899512
slr1596	a protein in the cytoplasmic membrane involved in light-induced proton extrusion.	N		N	Transport and binding proteins	16.591	1.13266	1.03892	0.910311	0.918109	0.087096	0.0618391	0.108702	0.0384464	7	10	0.0333087	0.0788309	0.928408	1.23369	1.13159	0.991507	0.302981	0.178346	-0.0123048	1.16475	1.10406	0.807956	0.923231	1.2196	0.955815	0.862157	0.962425	1.01363	1.05688	1.06082	0.86867
SLR1727	Na+/H+ antiporter	N		N	Transport and binding proteins	14.231	0.644232	1.17142	1.03338	1.15097	0.235834	0.0409515	0.061656	0.198941	9	45	0.0808961	0.893701	0.469309	0.559727	1.01776	0.897828	-0.837203	0.0253979	-0.155488	0.481928	1.13515	1.11977	1.26316	0.473056	1.22865	0.979962	1.31833	0.977712	1.15045	1.0004	0.871438
slr1729	potassium-transporting P-type ATPase B chain	N		N	Transport and binding proteins	17.971	0.690139	1.06589	0.771804	1.47216	0.0900554	0.0458078	0.0448603	0.091031	9	19	0.000988253	0.00487115	0.00061745	0.468792	0.724031	0.524265	-1.09298	-0.465877	-0.931633	0.595183	1.08838	0.748896	1.56754	0.664116	1.00203	0.834494	1.49936	0.811119	1.10726	0.732023	1.34959
SLR1776	high affinity sulfate transporter	N		N	Transport and binding proteins	11.484	1.48693	0.877994	0.693916	0.941164	0.211321	0.137935	0.172898	0.0737231	3	7	0.0260891	0.598427	0.136352	1.57988	0.932881	0.737295	0.659814	-0.100235	-0.439686	1.18949	1.06064	0.837773	0.9121	1.66082	0.846008	0.450758	1.04241	1.61046	0.72734	0.793215	0.868984
SLR1794	probable anion transporting ATPase	N		N	Transport and binding proteins	32.873	0.612185	1.12108	1.24538	1.02135	0.100194	0.0529453	0.272345	0.27362	13	50	0.118014	0.639401	0.457909	0.59939	1.09765	1.21936	-0.738434	0.134422	0.286119	0.547514	1.15757	0.889223	1.4057	0.535334	1.04622	1.55043	0.868023	0.753706	1.15947	1.2965	0.790321
SLR1890	bacterioferritin	N		N	Transport and binding proteins	50	1.57661	0.772176	0.993866	0.657347	0.158507	0.186788	0.111952	0.0589189	9	114	0.00153982	0.453644	0.0197433	2.39845	1.17469	1.51193	1.2621	0.232275	0.596396	1.52472	0.586252	1.15208	0.736945	1.4137	1.02765	0.919769	0.638885	1.79141	0.70263	0.909745	0.596211
SLR1897	periplasmic sugar-binding protein of ABC transporter	N		N	Transport and binding proteins	41.109	0.869087	1.11407	0.959591	1.05726	0.180746	0.120582	0.0613357	0.117072	15	53	0.284175	0.657571	0.355	0.822022	1.05373	0.907625	-0.282751	0.0755112	-0.139832	1.05852	0.968372	0.93095	1.04216	0.625744	1.26366	0.903005	1.20759	0.922994	1.11017	1.04482	0.92202
slr1950	copper-transporting P-type ATPase CtaA	N		N	Transport and binding proteins	4.872	1.55542	0.820513	0.633879	0.990191	0.374882	0.185682	0.331256	0.11517	2	3	0.111165	0.333773	0.224127	1.57082	0.828641	0.640158	0.651522	-0.27118	-0.643501	1.09514	1.08223	0.883989	0.938642	2.0134	0.671048	0.16578	1.14977	1.5577	0.708266	0.851867	0.882163
SLR2131	RND multidrug efflux transporter	N		N	Transport and binding proteins	20.924	0.751766	0.75784	1.44891	1.04149	0.0376316	0.0184437	0.0748324	0.0911393	19	59	0.0141987	0.0125072	0.00812557	0.72182	0.727651	1.39119	-0.47029	-0.458681	0.476319	0.803602	0.752963	1.39491	1.04852	0.736289	0.782469	1.55473	0.926514	0.715408	0.738088	1.39708	1.14943
slr6042	probable cation efflux system protein, czcB homolog	N		N	Transport and binding proteins	11.927	1.29791	0.835769	0.635835	1.23048	0.118573	0.112285	0.135634	0.133578	5	7	0.621704	0.0329363	0.0115327	1.0548	0.67922	0.516736	0.0769692	-0.558049	-0.952501	1.14217	0.994536	0.821413	1.04188	1.42962	0.753809	0.50103	1.31554	1.32195	0.758961	0.585061	1.33403
SSR2857	mercuric transport protein periplasmic component precursor	N		N	Transport and binding proteins	98.438	1.22244	0.825018	1.05333	0.899213	0.256899	0.108087	0.123469	0.027297	4	10	0.151547	0.399888	0.159872	1.35946	0.917489	1.17139	0.443031	-0.124237	0.22822	0.960003	0.928607	1.19227	0.919123	1.13608	0.87057	1.07545	0.917899	1.57124	0.675878	0.892268	0.860615
SLL0182	ABC transporter ATP-binding protein	Nabc		N	Transport and binding proteins	25.265	1.54877	0.854823	0.622881	0.973524	0.253484	0.133479	0.209942	0.0466831	9	19	0.034306	0.30086	0.0824223	1.59089	0.878071	0.639821	0.669837	-0.18759	-0.644259	1.22598	1.03948	0.764342	0.970198	1.8452	0.796421	0.326086	1.03229	1.57513	0.728567	0.778216	0.918084
SLL0224	amino-acid ABC transporter binding protein	Nabc		N	Transport and binding proteins	52.685	0.822878	0.858508	1.08925	1.22936	0.0484356	0.0613525	0.0765544	0.0939148	14	102	0.00554236	0.00948079	0.177301	0.669352	0.698335	0.886026	-0.579164	-0.518009	-0.174579	0.817699	0.792161	1.03196	1.35818	0.884618	0.940104	1.03834	1.13694	0.766315	0.843259	1.19745	1.19297
SLL0415	ATP-binding protein of ABC transporter	Nabc		N	Transport and binding proteins	20.621	1.17793	1.00322	0.870075	0.948766	0.11443	0.0531566	0.166897	0.0569808	7	19	0.0643009	0.37894	0.562281	1.24154	1.0574	0.91706	0.312136	0.0805209	-0.124912	1.05479	0.944359	0.990096	1.01076	1.33043	1.07315	0.634059	0.962358	1.14858	0.992165	0.98607	0.873183
SLL0489	ATP-binding protein of ABC transporter	Nabc		N	Transport and binding proteins	32.456	1.13818	1.05883	0.894304	0.908689	0.103227	0.0293939	0.124435	0.0622402	6	21	0.0545191	0.0367607	0.890826	1.25255	1.16523	0.98417	0.324866	0.220612	-0.0230208	0.993861	1.09161	1.05172	0.862808	1.19127	1.06458	0.747468	0.996683	1.2294	1.0203	0.883725	0.866577
SLL0679	periplasmic phosphate-binding protein of ABC transporter	Nabc		N	Transport and binding proteins	32.143	0.8712	1.10985	0.784736	1.23422	0.071312	0.0328415	0.0471012	0.0612378	9	22	0.00546419	0.0645891	0.00118958	0.705873	0.899234	0.635818	-0.502519	-0.153232	-0.653315	0.93606	1.07106	0.843048	1.14983	0.90565	1.10712	0.727695	1.25954	0.771889	1.15137	0.783466	1.29328
SLL0759	ABC transporter ATP-binding protein	Nabc		N	Transport and binding proteins	62.536	1.05271	0.925808	1.06056	0.960922	0.22949	0.0856622	0.158166	0.0395049	17	67	0.606952	0.626443	0.436147	1.09552	0.963459	1.10369	0.131616	-0.0537049	0.142337	1.34606	0.819028	0.883499	0.951417	0.785791	1.02875	1.26746	0.917996	1.02628	0.929647	1.03072	1.01335
SLL0912	ABC transporter ATP binding protein	Nabc		N	Transport and binding proteins	5.66	1.33212	1.00255	0.66201	1.00332	0.156983	0.0829193	0.18745	0.0846936	3	6	0.0596118	0.993149	0.0788096	1.32772	0.999237	0.659822	0.408953	-0.00110134	-0.599852	1.11914	1.10807	0.790901	0.981892	1.49287	0.994096	0.396948	1.11608	1.38436	0.905487	0.798179	0.911973
SLL1180	toxin secretion ABC transporter ATP-binding protein	Nabc		N	Transport and binding proteins	26.508	1.12145	0.58699	1.25797	1.03359	0.147836	0.0630136	0.133312	0.0495179	20	49	0.470093	0.00140162	0.0894746	1.08501	0.567915	1.21709	0.117704	-0.816253	0.283439	1.27125	0.556159	1.17398	0.998614	0.920244	0.529996	1.44614	1.10362	1.17286	0.674815	1.15379	0.998533
SLL1276	ATP-binding protein of ABC transporter	Nabc		N	Transport and binding proteins	7.865	1.46065	0.929946	0.646714	0.962692	0.211875	0.111279	0.190852	0.085065	3	7	0.0367728	0.757521	0.0992447	1.51726	0.965985	0.671776	0.601464	-0.0499275	-0.573947	1.1698	1.08671	0.835161	0.908331	1.66847	0.863571	0.385151	1.08281	1.54368	0.83956	0.719829	0.896933
SLL1481	ABC-transporter membrane fusion protein	Nabc		N	Transport and binding proteins	60.089	0.935344	1.05281	1.11138	0.900466	0.084962	0.0332194	0.0903442	0.0273519	24	65	0.609945	0.00745518	0.0341849	1.03873	1.16918	1.23423	0.0548258	0.225496	0.303613	1.03933	1.03734	0.987649	0.93568	0.935481	1.02212	1.14567	0.896722	0.831219	1.09896	1.20083	0.868996
SLL1623	ABC transporter ATP-binding protein	Nabc		N	Transport and binding proteins	16.592	1.17676	0.957084	0.912206	0.953955	0.134567	0.103595	0.0598892	0.0575863	4	5	0.097689	0.972002	0.516553	1.23355	1.00328	0.956236	0.302821	0.00472513	-0.0645613	1.14872	1.08684	0.840025	0.924416	1.02776	0.95112	0.98667	1.03445	1.35378	0.833295	0.909922	0.902999
sll1699	oligopeptide-binding protein of oligopeptide ABC transporter	Nabc		N	Transport and binding proteins	16.323	0.789734	1.02771	1.11457	1.06799	0.121781	0.0327515	0.0963348	0.0521824	9	36	0.0411401	0.407511	0.580046	0.739461	0.962285	1.04362	-0.435454	-0.0554632	0.0615948	0.938691	1.00942	1.05751	0.994379	0.640391	1	1.25024	1.10937	0.790121	1.07371	1.03596	1.10021
SLL1870	ATP-binding protein of ABC transporter	Nabc		N	Transport and binding proteins	11.062	1.39317	0.907302	0.708838	0.990694	0.311654	0.108641	0.26698	0.0584183	2	4	0.147081	0.393171	0.218455	1.40625	0.915824	0.715496	0.491856	-0.126857	-0.482984	1.06776	1.0447	0.93758	0.949953	1.81331	0.77906	0.334322	1.07331	1.29842	0.898143	0.854611	0.948822
SLL1927	ABC transporter ATP-binding protein	Nabc		N	Transport and binding proteins	39.06	0.715363	1.08897	1.17807	1.01759	0.057847	0.0102533	0.040336	0.0665483	18	64	0.00835568	0.208189	0.0433967	0.702997	1.07015	1.15771	-0.50841	0.0978096	0.211269	0.672994	1.08812	1.13802	1.10087	0.675942	1.07686	1.23327	1.01392	0.797154	1.10194	1.16293	0.937985
slr0074	ABC transporter subunit	Nabc		N	Transport and binding proteins	36.875	0.885376	1.0512	0.969039	1.09439	0.114849	0.0565341	0.0918684	0.0425817	18	58	0.0733025	0.436831	0.154894	0.809016	0.960537	0.885463	-0.305761	-0.0580871	-0.175496	1.04022	0.973455	0.843202	1.14313	0.765489	1.07391	1.05995	1.10065	0.850421	1.10623	1.00396	1.03939
slr0075	ABC transporter ATP-binding protein	Nabc		N	Transport and binding proteins	54.688	1.08182	1.0189	0.947266	0.952012	0.0986889	0.0631424	0.0679538	0.0330666	12	43	0.152549	0.255118	0.933503	1.13635	1.07026	0.995015	0.184406	0.0979679	-0.00720972	1.18449	0.93505	0.963584	0.916879	0.948608	1.08742	1.02112	0.942851	1.11236	1.03425	0.85709	0.996306
slr0251	ATP-binding protein of ABC transporter	Nabc		N	Transport and binding proteins	32.937	1.22043	1.04641	0.709603	1.02356	0.287526	0.175803	0.0780768	0.0628897	7	19	0.397729	0.870994	0.0114336	1.19234	1.02233	0.693271	0.253798	0.0318543	-0.528509	1.27292	0.982263	0.77281	0.972012	1.54339	0.870458	0.599592	0.986562	0.844988	1.28651	0.756405	1.1121
SLR0401	periplasmic polyamine-binding protein of ABC transporter	Nabc		N	Transport and binding proteins	10.938	1.16185	0.988422	0.873502	0.976229	0.139343	0.104484	0.0441975	0.0198654	5	8	0.135611	0.879063	0.0400166	1.19014	1.01249	0.894771	0.251129	0.0179076	-0.160409	1.01329	1.1067	0.884679	0.995336	1.124	1.00599	0.921171	0.948839	1.34825	0.852579	0.814655	0.984513
slr0447	periplasmic protein, ABC-type urea transport system substrate-binding protein	Nabc		N	Transport and binding proteins	66.143	0.30906	0.715879	2.35463	0.620435	0.0820644	0.0708347	0.125286	0.0833575	41	706	0.0196979	0.284773	8.29514e-05	0.498134	1.15383	3.79512	-1.0054	0.206436	1.92415	0.424771	0.766852	2.17886	0.629517	0.258953	0.765077	2.46186	0.514106	0.243455	0.615709	2.42315	0.717683
SLR0544	ATP-binding protein of ABC transporter	Nabc		N	Transport and binding proteins	12.03	1.27119	0.832644	0.947447	0.948717	0.0581346	0.00364812	0.106195	0.0517089	3	6	0.0535766	0.15451	0.992392	1.33991	0.877652	0.99866	0.422132	-0.188279	-0.00193392					1.32933	0.828996	0.841251	1.00043	1.21306	0.836292	1.05364	0.897009
slr0559	periplasmic binding protein of ABC transporter for natural amino acids	Nabc		N	Transport and binding proteins	66.079	0.76582	1.18269	0.968856	1.08263	0.0488636	0.126594	0.0489475	0.114416	36	426	0.0227338	0.45355	0.265655	0.70737	1.09243	0.894909	-0.499463	0.127536	-0.160186	0.830456	1.00659	0.91876	1.24419	0.712333	1.24281	1.03528	1.00958	0.754672	1.29868	0.952533	0.99412
SLR0864	ATP-binding protein of ABC transporter	Nabc		N	Transport and binding proteins	15.331	1.078	1.15509	0.664899	1.10201	0.0729287	0.038939	0.14564	0.123924	6	15	0.82491	0.594308	0.0318959	0.978211	1.04817	0.603351	-0.031782	0.0678686	-0.728932	1.08072	1.19162	0.745926	0.981733	1.16593	1.10114	0.460396	1.27254	0.98735	1.17252	0.788374	1.05176
SLR0982	probable polysaccharide ABC transporter ATP binding subunit	Nabc		N	Transport and binding proteins	13.023	1.13038	0.913001	0.951268	1.00535	0.162788	0.0893277	0.0206912	0.134474	4	8	0.449471	0.463895	0.604022	1.12437	0.908142	0.946205	0.169111	-0.139011	-0.0797749	0.919024	1.02809	0.92201	1.13088	1.31509	0.900578	0.965464	0.818865	1.15703	0.810338	0.966329	1.06631
SLR1113	ATP-binding protein of ABC transporter	Nabc		N	Transport and binding proteins	8.133	1.56194	0.921445	0.480999	1.03561	0	0	0	0	2	2				1.50823	0.889756	0.464458	0.592853	-0.168518	-1.10638					1.56194	0.921445	0.480999	1.03561
SLR1149	ATP-binding protein of ABC transporter	Nabc		N	Transport and binding proteins	6.323	1.31881	0.83869	0.907904	0.934597	0.174714	0.0936143	0.079148	0.0253014	3	6	0.0370075	0.234472	0.673175	1.4111	0.897382	0.971439	0.496821	-0.156206	-0.0418043	1.07852	0.967219	1.01939	0.934872	1.38913	0.801913	0.843513	0.965446	1.48878	0.746937	0.860809	0.903472
SLR1224	ATP-binding protein of sugar ABC transporter	Nabc		N	Transport and binding proteins	15.441	0.638227	1.1544	1.2191	0.988273	0.0899956	0.00372787	0.101628	0.014275	6	26	0.00556954	9.09164e-05	0.0335059	0.6458	1.1681	1.23357	-0.630841	0.224158	0.302838	0.764886	1.15618	1.07544	1.00349	0.564084	1.14921	1.29456	0.992147	0.585711	1.1578	1.28731	0.969178
slr1735	ATP-binding subunit of the ABC-type Bgt permease for basic amino acids and glutamine	Nabc		N	Transport and binding proteins	57.937	0.522776	1.08934	1.49649	0.891395	0.0979547	0.168669	0.339498	0.130158	12	58	0.0328953	0.25915	0.0782118	0.58647	1.22206	1.67882	-0.769872	0.289319	0.747445	0.655276	1.06088	1.32133	0.962513	0.421519	0.898468	1.97121	0.708804	0.491533	1.30867	1.19693	1.00287
SLR1740	oligopeptide binding protein of ABC transporter	Nabc		N	Transport and binding proteins	35.395	0.880164	1.24116	0.846086	1.03259	0.0712694	0.165642	0.0983718	0.0406712	16	56	0.0583676	0.158814	0.068369	0.852382	1.20198	0.81938	-0.230428	0.265411	-0.287396	0.970555	1.02645	0.915717	1.08728	0.796354	1.26738	0.915575	1.02069	0.873584	1.42963	0.706968	0.989814
slr1881	ATP-binding subunit of the ABC-type Nat permease for neutral amino acids	Nabc		N	Transport and binding proteins	22.917	1.42623	0.912722	0.680983	0.980068	0.446122	0.161728	0.447059	0.141941	5	17	0.249009	0.680929	0.418176	1.45523	0.931284	0.694833	0.541251	-0.102706	-0.525262	1.22037	1.06814	0.759742	0.951747	2.04564	0.689694	0.0983357	1.16633	1.01268	0.980326	1.18487	0.822125
SLR1901	ATP-binding protein of ABC transporter	Nabc		N	Transport and binding proteins	16.871	1.12015	0.998425	0.919009	0.962418	0.144731	0.0708197	0.10331	0.0605707	4	12	0.228159	0.613822	0.635225	1.16389	1.03741	0.954896	0.218954	0.0529899	-0.066585	1.1111	1.09793	0.82045	0.97052	0.947589	0.958502	1.06169	1.03222	1.30176	0.938839	0.874885	0.884516
SLR2019	ATP-binding protein of ABC transporter	Nabc		N	Transport and binding proteins	16.526	1.46065	0.884506	0.741689	0.913154	0.259709	0.0890401	0.26145	0.0891566	5	22	0.047838	0.763913	0.429598	1.59957	0.968628	0.812228	0.677682	-0.0459851	-0.300043	1.19132	0.995122	0.950054	0.863508	1.81158	0.77709	0.372984	1.03835	1.37906	0.881307	0.902028	0.837603
slr0040	bicarbonate transport system substrate-binding protein	Nb		N	Transport and binding proteins	79.425	0.957184	1.26406	0.406444	1.37231	0.135896	0.0861771	0.0759846	0.0281276	51	610	0.0133661	0.166545	7.25692e-05	0.697499	0.921121	0.296175	-0.519737	-0.118538	-1.75548	1.0276	1.18842	0.377405	1.40658	0.767113	1.38464	0.510563	1.33769	1.07684	1.21913	0.331364	1.37266
slr0043	bicarbonate transport system ATP-binding protein	Nb		N	Transport and binding proteins	64.318	1.52596	1.33368	0.225285	0.915077	0.186594	0.197093	0.0671815	0.0458503	39	236	0.0108545	0.0430059	0.000277008	1.66757	1.45745	0.246192	0.737748	0.543448	-2.02214	1.77581	1.06182	0.307308	0.855063	1.3275	1.52289	0.225798	0.923821	1.47457	1.41634	0.14275	0.966347
slr0044	bicarbonate transport system ATP-binding protein	Nb		N	Transport and binding proteins	47.163	1.24019	1.46721	0.173859	1.11874	0.0329732	0.0718934	0.144495	0.106487	12	63	0.198239	0.0185298	0.00173887	1.10855	1.31148	0.155406	0.14868	0.391197	-2.68589	1.22336	1.49732	0.0864269	1.19289	1.21094	1.53625	0.0576216	1.19518	1.28626	1.36805	0.377528	0.968154
slr1512	sodium-dependent bicarbonate transporter	Nb		N	Transport and binding proteins	20.321	0.738107	1.8465	0.471611	0.943781	0.136904	0.201455	0.0896572	0.17936	19	234	0.266865	0.00908376	0.0291034	0.782074	1.95649	0.499703	-0.354623	0.96827	-1.00086	0.930307	1.63102	0.570798	0.867871	0.621796	2.11565	0.49042	0.772134	0.662217	1.79283	0.353614	1.19134
SLL1878	iron(III)-transport ATP-binding protein	Nc		N	Transport and binding proteins	25.815	1.19315	1.2073	0.52033	1.07922	0.18004	0.0567839	0.223549	0.102282	6	18	0.479956	0.196468	0.0324313	1.10557	1.11868	0.482136	0.144787	0.161794	-1.05249	1.062	1.25015	0.646205	1.04164	1.44773	1.12706	0.20624	1.21898	1.06972	1.24469	0.708547	0.977043
slr1318	iron(III) dicitrate transport system ATP-binding protein	Nc		N	Transport and binding proteins	12.687	1.38053	0.994723	0.637563	0.987184	0.278562	0.136434	0.215282	0.0731541	2	4	0.305327	0.965587	0.263964	1.39845	1.00764	0.64584	0.48383	0.0109751	-0.630751	1.10197	1.13116	0.852845	0.91403	1.65909	0.858289	0.422282	1.06034
slr1492	iron(III) dicitrate transport system substrate-binding protein	Nc		N	Transport and binding proteins	29.904	1.23216	0.990949	0.693317	1.08357	0.212758	0.0755999	0.203502	0.0966502	5	12	0.419371	0.345878	0.070461	1.13713	0.914519	0.639842	0.185392	-0.128915	-0.644211	0.996621	1.04004	0.868349	1.09499	1.51207	0.884151	0.407956	1.19582	1.18779	1.04866	0.803645	0.959906
sll1206	ferric aerobactin receptor, FhuA homolog	Ni		N	Transport and binding proteins	3.173	1.30991	0.898636	0.94523	0.846226	0.158909	0.160075	0.0537693	0.0526028	2	2	0.109356	0.785196	0.318724	1.54794	1.06193	1.11699	0.63035	0.0866925	0.159621	1.151	1.05871	0.891461	0.898829					1.46882	0.73856	0.998999	0.793624
SLL1406	ferrichrome-iron receptor	Ni		N	Transport and binding proteins	25.362	0.803452	0.468204	2.2205	0.50784	0.0332718	0.090855	0.126176	0.0460369	13	47	0.00181552	0.61137	5.55928e-05	1.5821	0.921951	4.37245	0.661836	-0.117238	2.12844	0.765878	0.545723	2.11712	0.571277	0.797709	0.340703	2.39815	0.463437	0.846768	0.518186	2.14624	0.488806
SLL1409	ferrichrome-iron receptor	Ni		N	Transport and binding proteins	4.519	1.34228	0.721212	1.09888	0.837624	0.378315	0.171073	0.417032	0.121877	3	5	0.146986	0.476979	0.443014	1.60248	0.861021	1.31191	0.68031	-0.21588	0.391663	1.03934	0.961484	1.18642	0.812752	1.87566	0.576562	0.550013	0.997767	1.11184	0.62559	1.56021	0.702354
slr0513	iron transport system substrate-binding protein, periplasmic protein	Ni		N	Transport and binding proteins	83.526	0.915547	0.974108	1.62276	0.487582	0.129193	0.0795505	0.140722	0.0447631	42	558	0.0114527	0.00165904	0.000406343	1.87773	1.99783	3.32818	0.908988	0.998436	1.73474	1.08569	0.873536	1.51363	0.527144	0.772814	0.98073	1.82145	0.425002	0.888136	1.06806	1.53321	0.510601
slr1295	iron transport system substrate-binding protein	Ni		N	Transport and binding proteins	77.778	0.421876	0.745444	2.2362	0.596476	0.143676	0.0710404	0.264208	0.0958246	37	385	0.226004	0.152126	0.00117693	0.707281	1.24975	3.74903	-0.499644	0.321637	1.90652	0.621438	0.739956	1.93896	0.699643	0.288998	0.661311	2.5809	0.468794	0.355191	0.835064	2.18875	0.62099
SLR1490	ferrichrome-iron receptor	Ni		N	Transport and binding proteins	4.689	1.30774	0.789946	0.998486	0.903824	0.0907922	0.0346711	0.225972	0.100508	3	4	0.0964497	0.396244	0.738749	1.4469	0.874004	1.10473	0.532966	-0.194289	0.1437					1.39854	0.824617	0.772514	1.00433	1.21695	0.755275	1.22446	0.803316
sll1450	nitrate/nitrite transport system substrate-binding protein	Nn		N	Transport and binding proteins	76.457	0.21161	0.696847	2.52917	0.56237	0.0415081	0.0886137	0.143509	0.0178389	48	388	0.000390985	0.103191	4.30622e-05	0.376283	1.23913	4.49735	-1.41011	0.309323	2.16907	0.270307	0.80308	2.34305	0.583563	0.181607	0.586159	2.69231	0.539921	0.182917	0.701302	2.55215	0.563626
sll1452	nitrate/nitrite transport system ATP-binding protein	Nn		N	Transport and binding proteins	22.836	1.51523	0.860845	0.957816	0.666113	0.281444	0.166923	0.164705	0.0470493	12	36	0.0136051	0.187496	0.0736882	2.27473	1.29234	1.43792	1.18569	0.369985	0.523981	1.78005	0.625501	0.891487	0.702961	1.64014	0.962541	0.797611	0.599709	1.12549	0.994492	1.18435	0.69567
sll1453	nitrate/nitrite transport system ATP-binding protein	Nn		N	Transport and binding proteins	34.337	0.928836	0.816986	1.40911	0.845066	0.208204	0.0465804	0.245802	0.09423	7	15	0.631544	0.724786	0.0387732	1.09913	0.966773	1.66746	0.13636	-0.0487512	0.737651	0.853819	0.833596	1.42494	0.887649	1.21293	0.753476	1.10047	0.93313	0.719762	0.863887	1.70193	0.714417
sll0947	light repressed protein A homolog	O1	Adaptations and atypical conditions	O	Other categories	62.304	0.846113	1.52688	0.714805	0.912201	0.116083	0.153484	0.0654932	0.113681	12	122	0.59594	0.0104075	0.100457	0.927551	1.67384	0.783605	-0.108501	0.743164	-0.351801	0.929277	1.34712	0.660348	1.06326	0.681951	1.72212	0.806917	0.789013	0.92711	1.51141	0.67715	0.884333
slr0746	glucosylglycerolphosphate phosphatase	O1	Adaptations and atypical conditions	O	Other categories	25.829	1.11051	1.10657	0.880991	0.901932	0.0485227	0.0102995	0.0973319	0.0526905	8	13	0.0146358	0.0057287	0.802249	1.23126	1.22689	0.976781	0.30013	0.295001	-0.0338926	1.04272	1.09254	0.990124	0.874618	1.15361	1.11698	0.753776	0.97563	1.1352	1.11018	0.899072	0.855549
SLR2001	cyanophycinase	O1	Adaptations and atypical conditions	O	Other categories	57.196	0.878699	0.930308	1.12516	1.06583	0.0565638	0.114999	0.0682852	0.0861714	14	82	0.062146	0.253168	0.487914	0.824425	0.872846	1.05566	-0.27854	-0.196201	0.0781509	0.953642	0.80051	1.20872	1.03713	0.865453	0.910343	1.04145	1.18275	0.817002	1.08007	1.12531	0.977614
SLR2002	cyanophycin synthetase	O1	Adaptations and atypical conditions	O	Other categories	57.045	0.626657	0.982573	1.48464	0.906126	0.120479	0.0390446	0.0933491	0.0639715	40	249	0.0442344	0.222619	0.00194186	0.691578	1.08437	1.63845	-0.532037	0.116852	0.712334	0.58594	0.929141	1.50247	0.982452	0.503734	0.997224	1.58902	0.910026	0.790296	1.02135	1.36245	0.8259
SLR2047	PhoH like protein	O1	Adaptations and atypical conditions	O	Other categories	38.11	1.14989	1.01208	0.814552	1.02348	0.132707	0.0270458	0.151324	0.0318238	8	19	0.260383	0.719039	0.128632	1.12351	0.988858	0.795864	0.168007	-0.0161651	-0.329406	0.980554	1.03121	0.958261	1.02998	1.30463	1.0312	0.605368	1.0588	1.16448	0.973829	0.880028	0.981667
SLL0002	penicillin-binding protein	O3	Drug and analog sensitivity	O	Other categories	33.721	0.784487	0.977605	1.13397	1.10393	0.0392365	0.018787	0.0768724	0.0312932	24	60	0.000843255	0.00807431	0.635718	0.710628	0.885564	1.02721	-0.492833	-0.175331	0.0387333	0.83568	0.998852	1.02775	1.13772	0.77743	0.953166	1.20712	1.06229	0.740351	0.980796	1.16706	1.1118
SLL0086	putative arsenical pump-driving ATPase	O3	Drug and analog sensitivity	O	Other categories	47.727	0.723496	0.782783	1.76378	0.729941	0.119401	0.0229519	0.156429	0.0746116	17	97	0.951491	0.392621	0.00108135	0.991171	1.07239	2.41633	-0.0127947	0.100832	1.27282	0.889086	0.791631	1.54479	0.774494	0.669333	0.805405	1.90043	0.62483	0.612069	0.751314	1.84612	0.7905
sll0698	drug sensory protein A, low temperature sensor, two-component sensor histidine kinase	O3	Drug and analog sensitivity	O	Other categories	28.054	1.19269	1.17969	0.698336	0.929283	0.103703	0.0638338	0.0973638	0.0702314	12	31	0.0409704	0.0202736	0.0529544	1.28346	1.26946	0.751478	0.360033	0.344215	-0.412198	1.09459	1.166	0.776612	0.9628	1.33615	1.10926	0.561095	0.993495	1.14734	1.26381	0.757301	0.831555
SLL0708	dimethyladenosine transferase	O3	Drug and analog sensitivity	O	Other categories	14.437	1.0086	0.952012	1.02468	1.0147	0.267728	0.151811	0.114562	0.061014	4	9	0.976438	0.616669	0.918678	0.993987	0.938216	1.00983	-0.00870091	-0.0920076	0.0141146	0.835389	1.14363	1.04159	0.979389	0.803636	0.940052	1.15577	1.10054	1.38678	0.772352	0.876683	0.964181
SLL1434	penicillin-binding protein	O3	Drug and analog sensitivity	O	Other categories	12.154	1.09168	0.981403	0.862139	1.06477	0.0702284	0.0796513	0.0224939	0.0374086	6	14	0.657432	0.251344	0.00278503	1.02527	0.9217	0.809691	0.0360067	-0.117631	-0.304557	1.04446	1.05072	0.890569	1.01425	1.03963	1.02364	0.860283	1.07645	1.19096	0.869849	0.835564	1.10362
SLL1833	penicillin-binding protein	O3	Drug and analog sensitivity	O	Other categories	3.789	1.13104	1.00295	0.860482	1.00552	0.0280577	0.0968711	0.0411493	0.0276642	2	3	0.0860141	0.981977	0.0997	1.12483	0.997446	0.855757	0.169711	-0.00368953	-0.224726	1.10299	1.09982	0.819333	0.977857					1.1591	0.906082	0.901631	1.03319
sll1910	protein conferring resistance to acetazolamide Zam	O3	Drug and analog sensitivity	O	Other categories	27.145	0.724372	1.25782	0.954195	1.06362	0.0378722	0.0663542	0.086761	0.0949759	18	100	0.00936279	0.0767805	0.295328	0.681046	1.18259	0.897123	-0.554176	0.241945	-0.156622	0.776136	1.339	0.853177	1.03169	0.710398	1.25799	1.06502	0.966592	0.686581	1.17646	0.944389	1.19257
SLR0067	MRP protein homolog	O3	Drug and analog sensitivity	O	Other categories	38.527	0.657271	1.1549	0.937377	1.25045	0.372126	0.138623	0.0687083	0.222654	13	59	0.12517	0.63357	0.130221	0.525627	0.923586	0.749631	-0.927889	-0.114681	-0.415748	1.18268	0.994798	0.842068	0.980451	0.368618	1.13697	0.968649	1.52576	0.420513	1.33293	1.00141	1.24514
SLR0378	similar to 7-beta-(4-carbaxybutanamido)cephalosporanic acid acylase	O3	Drug and analog sensitivity	O	Other categories	20.312	1.28217	0.882089	0.777922	1.05782	0.113289	0.0328594	0.0379687	0.063985	9	22	0.0713188	0.0259344	0.00600482	1.21209	0.833875	0.735402	0.277494	-0.262097	-0.443395	1.44221	0.845765	0.731058	0.980965	1.20858	0.875151	0.778656	1.13761	1.19572	0.925351	0.824053	1.05488
SLR0580	aluminum resistance protein homolog	O3	Drug and analog sensitivity	O	Other categories	24.819	1.18868	0.908253	0.95757	0.945497	0.250793	0.0572637	0.241011	0.0293455	7	13	0.244851	0.459	0.947312	1.2572	0.96061	1.01277	0.330217	-0.0579778	0.0183051	1.05234	0.987431	1.05263	0.907591	1.54041	0.853938	0.626574	0.979081	0.973291	0.883391	1.1935	0.949818
SLR0945	arsenical resistance protein ArsH homolog	O3	Drug and analog sensitivity	O	Other categories	9.223	1.5988	0.846091	0.496414	1.05869	0.433645	0.214093	0.339661	0.12011	2	2	0.352902	0.477757	0.258972	1.51017	0.799185	0.468894	0.594709	-0.323398	-1.09267	1.16516	1.06018	0.836075	0.938582	2.03245	0.631997	0.156753	1.1788
slr0946	arsenate reductase	O3	Drug and analog sensitivity	O	Other categories	22.901	0.653961	0.775423	1.48938	1.08124	0.184135	0.0213519	0.151436	0.0540508	3	4	0.155881	0.034267	0.126438	0.604824	0.71716	1.37747	-0.725412	-0.479632	0.462019					0.469826	0.754071	1.64081	1.13529	0.838096	0.796775	1.33794	1.02719
slr1198	antioxidant protein	O3	Drug and analog sensitivity	O	Other categories	78.673	0.538481	1.38004	1.12168	0.959802	0.0693983	0.0439218	0.1225	0.071283	30	388	0.00390826	0.0020807	0.181568	0.561033	1.43784	1.16865	-0.833843	0.523901	0.224848	0.596352	1.35514	0.990543	1.05796	0.440898	1.34321	1.28529	0.930608	0.578191	1.44177	1.0892	0.890837
SLR1710	penicillin-binding protein	O3	Drug and analog sensitivity	O	Other categories	4.539	1.57092	0.669726	0.640618	1.11873	0.099433	0.00596857	0.192407	0.0989423	2	3	0.0842457	0.0454389	0.157714	1.4042	0.598648	0.572629	0.489751	-0.74022	-0.804327					1.67036	0.663758	0.448211	1.21767	1.47149	0.675695	0.833025	1.01979
SLR1719	DrgA protein homolog	O3	Drug and analog sensitivity	O	Other categories	49.751	1.13062	0.667481	1.3956	0.806306	0.104004	0.0582686	0.0835778	0.0226955	23	87	0.0125609	0.0348606	0.000652077	1.40222	0.827826	1.73085	0.487713	-0.272601	0.791482	1.18496	0.585513	1.42857	0.800955	0.985081	0.701125	1.47741	0.836388	1.22181	0.715804	1.28081	0.781574
SLR1849	probable mercuric reductase	O3	Drug and analog sensitivity	O	Other categories	8.88	1.55675	0.852148	0.624345	0.966759	0.430035	0.145515	0.42268	0.133179	3	3	0.137448	0.457412	0.335922	1.61027	0.881448	0.645812	0.687306	-0.182052	-0.630814	1.15229	1.02308	0.993939	0.830693	2.1523	0.667442	0.0326838	1.14757	1.36565	0.865925	0.846411	0.922011
SLL0019	1-deoxy-d-xylulose 5-phosphate reductoisomerase	O7	Other	O	Other categories	57.36	1.04661	1.02971	0.819983	1.1037	0.0690158	0.0728884	0.0626754	0.0726619	17	88	0.465565	0.366772	0.0139026	0.948268	0.932959	0.742939	-0.0766329	-0.100115	-0.428684	1.09262	0.932412	0.894449	1.08052	1.09814	1.04888	0.824385	1.0286	0.949055	1.10784	0.741116	1.20199
SLL0034	putative carboxypeptidase	O7	Other	O	Other categories	17.829	1.04685	0.917316	1.04923	0.986611	0.0214087	0.0350556	0.0342524	0.0316429	4	10	0.0896376	0.106607	0.130394	1.06105	0.929765	1.06347	0.0854972	-0.105063	0.0887728	1.02122	0.955602	1.00388	1.0193	1.04571	0.870897	1.08666	0.996736	1.07362	0.925448	1.05713	0.943799
sll0135	putative 5'-methylthioadenosine phosphorylase	O7	Other	O	Other categories	45.283	0.997741	0.731508	1.27791	0.992837	0.0764563	0.108461	0.236044	0.0780886	13	79	0.952441	0.0505745	0.180218	1.00494	0.736786	1.28713	0.00710898	-0.440683	0.364161	0.892231	0.664346	1.47536	0.968058	1.03002	0.645663	1.41229	0.912026	1.07097	0.884516	0.946089	1.09843
SLL0217	flavoprotein	O7	Other	O	Other categories	30.796	0.620713	1.22121	0.720729	1.43735	0.115325	0.102196	0.0508976	0.0750288	14	77	0.00110213	0.0734797	0.000364627	0.431846	0.849629	0.50143	-1.21141	-0.235095	-0.99588	0.766283	1.08202	0.754301	1.39739	0.611619	1.2571	0.759084	1.3722	0.484235	1.32451	0.648802	1.54245
SLL0219	flavoprotein	O7	Other	O	Other categories	37.037	0.663511	1.2756	0.600134	1.46075	0.104468	0.105438	0.0431358	0.0273527	18	78	0.0004755	0.0740547	1.83938e-05	0.454226	0.873253	0.410839	-1.13852	-0.195529	-1.28335	0.798491	1.12947	0.585484	1.48655	0.544006	1.37436	0.658743	1.42289	0.648036	1.32298	0.556174	1.47281
SLL0245	probable GTP binding protein	O7	Other	O	Other categories	63.912	0.846451	1.18447	0.81743	1.15165	0.0922776	0.0863074	0.0357272	0.0356136	27	139	0.0120278	0.64518	0.000722744	0.734991	1.0285	0.709791	-0.444202	0.0405402	-0.494533	0.965611	1.0698	0.768354	1.19624	0.740791	1.27801	0.831565	1.14963	0.832952	1.2056	0.852373	1.10907
SLL0395	phosphoglycerate mutase	O7	Other	O	Other categories	45.755	0.810653	1.04327	1.18854	0.957544	0.0352297	0.0946	0.191535	0.155221	14	71	0.261863	0.541326	0.255775	0.846596	1.08952	1.24123	-0.240255	0.123697	0.311776	0.856204	0.909483	1.32518	0.909137	0.770398	1.11052	1.32277	0.796321	0.805355	1.1098	0.917669	1.16717
SLL0480	probable aminotransferase	O7	Other	O	Other categories	54.126	0.911359	0.980401	0.833193	1.27505	0.0695205	0.0159105	0.056304	0.0470626	25	182	0.00359629	0.0011054	0.00104338	0.714765	0.768913	0.65346	-0.484458	-0.379107	-0.613828	1.00605	0.957905	0.76463	1.27141	0.886923	0.991228	0.902539	1.21931	0.841105	0.992069	0.832409	1.33442
sll0486	circadian clock protein KaiB homolog	O7	Other	O	Other categories	42.157	1.41253	0.974124	0.666876	0.946467	0.180479	0.178956	0.189927	0.0619681	2	6	0.0259569	0.84646	0.118914	1.49243	1.02922	0.704595	0.577661	0.0415543	-0.505133	1.1774	1.03879	0.808588	0.975222	1.44411	1.15369	0.398417	1.00378	1.61609	0.729893	0.793623	0.860396
SLL0501	probable glycosyltransferase	O7	Other	O	Other categories	6.289	1.12609	0.859404	0.944766	1.06974	0.0192413	0.0805626	0.0173943	0.0900879	3	6	0.435774	0.0695968	0.126358	1.05268	0.803377	0.883175	0.0740653	-0.31585	-0.179229	1.1533	0.973308	0.929965	0.943428	1.11288	0.804653	0.935151	1.14731	1.11209	0.80025	0.969183	1.11847
SLL0506	undecaprenyl pyrophosphate synthetase	O7	Other	O	Other categories	29.719	1.07075	1.01188	0.95048	0.966887	0.133382	0.0927431	0.0518169	0.0345788	5	14	0.346502	0.555275	0.728441	1.10742	1.04654	0.983031	0.1472	0.0656257	-0.0246908	0.989562	1.12837	0.947428	0.934642	1.2588	0.901435	0.888599	0.95117	0.963887	1.00585	1.01541	1.01485
SLL0550	flavoprotein	O7	Other	O	Other categories	34.38	0.932898	0.78478	0.901255	1.38107	0.0692746	0.0394099	0.0346735	0.0681484	22	102	0.00285356	0.000430388	0.000890619	0.67549	0.568242	0.652578	-0.565993	-0.815424	-0.615777	0.891493	0.840177	0.949449	1.31888	1.03049	0.751783	0.869326	1.3484	0.876706	0.76238	0.884988	1.47593
SLL0576	putative sugar-nucleotide epimerase/dehydratease	O7	Other	O	Other categories	61.859	0.961616	0.999402	0.994365	1.04462	0.119856	0.117553	0.164946	0.0997213	27	189	0.493419	0.699561	0.731027	0.920543	0.956716	0.951893	-0.119442	-0.0638379	-0.0711283	1.09728	0.833195	0.961068	1.10846	0.981784	1.08555	0.811064	1.1216	0.805782	1.07946	1.21096	0.903795
SLL0644	probable esterase	O7	Other	O	Other categories	8.157	1.54774	0.836719	0.632823	0.982713	0.088118	0.0380794	0.137445	0.0112471	2	5	0.0238371	0.0666555	0.126524	1.57497	0.851437	0.643954	0.655325	-0.232028	-0.63497					1.63586	0.874798	0.495378	0.993961	1.45963	0.798639	0.770267	0.971466
SLL0654	alkaline phosphatase	O7	Other	O	Other categories	14.336	1.15757	0.422991	1.41801	1.00142	0.0276452	0.0552528	0.0786132	0.0420521	12	26	0.0118007	0.000297047	0.00271802	1.15593	0.42239	1.416	0.209051	-1.24335	0.501822	1.16818	0.47132	1.30694	1.05356	1.18486	0.345652	1.46936	1.00013	1.11968	0.452	1.47774	0.950577
SLL0711	isopentenyl monophosphate kinase	O7	Other	O	Other categories	31.746	0.953585	1.13664	0.862483	1.04729	0.0624366	0.0248301	0.0972825	0.0314225	8	31	0.130848	0.0343488	0.0628668	0.910524	1.08531	0.823536	-0.135232	0.118109	-0.280097	0.988496	1.16961	0.752166	1.08973	0.865891	1.13062	0.988835	1.01465	1.00637	1.10969	0.846449	1.0375
SLL0777	putative carboxypeptidase	O7	Other	O	Other categories	9.836	1.15983	0.851522	0.637207	1.35144	0.144813	0.00435761	0.106993	0.0334616	3	4	0.32632	0.00452529	0.0237611	0.85822	0.630086	0.471503	-0.220581	-0.66638	-1.08466					1.30464	0.847165	0.530214	1.31798	1.01502	0.85588	0.744201	1.3849
SLL0816	probable oxidoreductase	O7	Other	O	Other categories	19.946	1.14825	0.927566	1.07827	0.845916	0.0865764	0.103087	0.104925	0.053727	7	28	0.0137375	0.376785	0.0494373	1.3574	1.09652	1.27467	0.440849	0.132934	0.350129	1.10591	0.793193	1.18998	0.910923	1.06993	1.04373	1.107	0.779347	1.26891	0.94578	0.937828	0.847479
SLL0818	tetrapyrrole methylase family protein	O7	Other	O	Other categories	19.713	1.23682	0.941164	0.789465	1.03256	0.193425	0.092608	0.13979	0.099222	4	10	0.254647	0.394885	0.115396	1.19782	0.91149	0.764574	0.260412	-0.133701	-0.387272	0.96623	1.05872	0.91256	1.06249	1.33736	0.932374	0.593949	1.13632	1.40686	0.832393	0.861884	0.898865
SLL0829	probable methyltransferase	O7	Other	O	Other categories	12.736	1.59459	0.904847	0.50616	0.994399	0.456013	0.206087	0.316266	0.0663398	2	2	0.322552	0.719277	0.269924	1.60357	0.909943	0.509011	0.681292	-0.136152	-0.97423	1.13858	1.11093	0.822427	0.928059	2.05061	0.69876	0.189894	1.06074
SLL0873	carboxynorspermidine decarboxylase	O7	Other	O	Other categories	22.997	0.781473	0.994885	1.25749	0.966149	0.0812834	0.0449957	0.110424	0.1376	7	29	0.177553	0.792855	0.0797831	0.808853	1.02974	1.30155	-0.30605	0.0422835	0.380234	0.886642	0.949055	1.13151	1.03279	0.769076	1.05603	1.4004	0.774493	0.6887	0.979568	1.24057	1.09116
sll0915	periplasmic protease	O7	Other	O	Other categories	48.092	0.664308	0.875434	1.65802	0.802234	0.0448566	0.0363288	0.0438446	0.0377112	22	109	0.0291474	0.119214	3.08104e-05	0.828073	1.09125	2.06676	-0.27217	0.125976	1.04737	0.701654	0.850111	1.59872	0.84952	0.690044	0.849382	1.70334	0.757232	0.601226	0.926809	1.67202	0.799948
SLL0936	putative oxidoreductase	O7	Other	O	Other categories	29.94	1.03856	1.05638	0.874647	1.03041	0.0389416	0.0711255	0.0470736	0.0305525	14	70	0.827352	0.659932	0.0171709	1.00791	1.0252	0.848832	0.0113625	0.0359089	-0.236448	1.02382	0.962658	0.94017	1.07336	1.09188	1.07162	0.831688	1.00481	0.999978	1.13487	0.852084	1.01307
SLL0990	glutathione-dependent formaldehyde dehydrogenase	O7	Other	O	Other categories	25.203	0.589633	1.1442	1.4201	0.846062	0.030272	0.0690404	0.0747799	0.0407166	10	60	0.00202708	0.00625269	0.000675748	0.696915	1.35239	1.67849	-0.520946	0.435509	0.74716	0.628344	1.17192	1.41088	0.788853	0.554444	1.04927	1.51595	0.880339	0.58611	1.21142	1.33348	0.868992
sll1020	probable glycosyltransferase	O7	Other	O	Other categories	23.443	1.64648	0.809471	0.575305	0.968749	0.317543	0.106076	0.336762	0.103943	4	7	0.0455349	0.203933	0.189535	1.69959	0.835584	0.593863	0.765186	-0.259144	-0.751797	1.27729	0.959437	0.853749	0.909525	2.05249	0.731164	0.101471	1.11488	1.60965	0.737812	0.770694	0.881846
sll1032	carbon dioxide concentrating mechanism protein CcmN, putative carboxysome assembly protein	O7	Other	O	Other categories	15.768	1.10143	1.05632	0.820651	1.02159	0.202971	0.233659	0.180317	0.0162553	3	24	0.608782	0.844161	0.191587	1.07815	1.03399	0.803303	0.108557	0.0482279	-0.315983	0.814666	1.25136	0.922831	1.01114	1.23388	1.18981	0.567222	1.00909	1.25575	0.727795	0.971899	1.04455
SLL1033	probable protein phosphatase	O7	Other	O	Other categories	26.198	0.736755	1.10788	1.12786	1.0275	0.110365	0.0189247	0.125887	0.0547889	16	70	0.0289155	0.121408	0.359626	0.717036	1.07823	1.09768	-0.479883	0.108661	0.134455	0.70094	1.12892	1.07301	1.09713	0.6231	1.11168	1.30197	0.963248	0.886224	1.08304	1.00861	1.02212
SLL1108	stationary-phase survival protein SurE homolog	O7	Other	O	Other categories	33.455	1.04793	1.11339	0.785257	1.05342	0.0563642	0.0635851	0.0562309	0.0465559	7	19	0.920552	0.342433	0.00653901	0.99479	1.05693	0.745435	-0.00753664	0.0798771	-0.423845	1.00107	1.18686	0.76848	1.04359	1.12721	1.03175	0.726327	1.11472	1.01552	1.12156	0.860964	1.00196
SLL1129	2-hydroxy-6-oxohepta-2,4-dienoate hydrolase	O7	Other	O	Other categories	7.432	1.4499	0.870003	0.720558	0.959537	0.363949	0.00955638	0.409743	0.0553502	2	3	0.314362	0.251966	0.621675	1.51104	0.90669	0.750943	0.595544	-0.141318	-0.413224					1.81385	0.860447	0.310815	1.01489	1.08595	0.87956	1.1303	0.904187
SLL1253	similar to polyA polymerase	O7	Other	O	Other categories	12.42	1.12034	1.01273	0.917938	0.949001	0.0493022	0.0140412	0.0325485	0.0173115	8	18	0.00975492	0.015564	0.299281	1.18054	1.06715	0.967268	0.239451	0.0937624	-0.0480131	1.05854	1.02456	0.946743	0.970153	1.12327	0.993	0.934628	0.9491	1.1792	1.02061	0.872442	0.927749
SLL1284	esterase	O7	Other	O	Other categories	45.588	1.18124	0.822089	0.985482	1.01119	0.099727	0.0273352	0.0903499	0.119818	9	48	0.197793	0.0951605	0.820462	1.16816	0.81299	0.974573	0.224239	-0.298691	-0.0371572	1.04138	0.831435	1.05963	1.06755	1.23537	0.784931	0.85829	1.12141	1.26695	0.849903	1.03852	0.844623
SLL1297	probable dioxygenase, Rieske iron-sulfur component	O7	Other	O	Other categories	6.805	1.35164	0.732112	0.979501	0.936746	0.0142385	0.0221021	0.0104697	0.00260614	2	3	0.001215	0.011622	0.0581802	1.44291	0.781547	1.04564	0.528981	-0.355595	0.0643879					1.36588	0.71001	0.98997	0.93414	1.3374	0.754214	0.969031	0.939353
SLL1298	putative carboxymethylenebutenolidase	O7	Other	O	Other categories	50	0.642594	0.82698	1.59881	0.931619	0.131185	0.130257	0.263389	0.00961448	12	81	0.035961	0.320527	0.0231689	0.689761	0.887681	1.71616	-0.535831	-0.171887	0.779184	0.736883	0.982599	1.33704	0.943477	0.457079	0.663804	1.95919	0.919928	0.73382	0.834538	1.50019	0.931451
sll1300	putative methyltransferase	O7	Other	O	Other categories	26.066	1.46534	0.908893	0.64264	0.983131	0.312837	0.135264	0.303257	0.100817	3	6	0.106651	0.567444	0.206344	1.49048	0.924488	0.653667	0.575776	-0.113273	-0.613373	1.12368	1.0966	0.843857	0.935861	1.87959	0.783123	0.214035	1.12326	1.39274	0.846954	0.870027	0.890275
SLL1305	probable hydrolase	O7	Other	O	Other categories	30.169	1.10446	1.226	0.581587	1.08796	0.0146421	0.0392495	0.028956	0.0271251	11	75	0.491171	0.0149547	5.54002e-05	1.01517	1.12688	0.534568	0.0217166	0.172332	-0.903555	1.10577	1.17121	0.604001	1.11902	1.1217	1.24568	0.540701	1.09192	1.08591	1.2611	0.600061	1.05293
SLL1308	probable oxidoreductase	O7	Other	O	Other categories	22.984	1.03856	0.95214	0.795233	1.21407	0.0701159	0.0662441	0.0531107	0.129566	4	7	0.167316	0.0636068	0.0133702	0.85544	0.784257	0.655016	-0.225262	-0.350603	-0.610399	1.13663	1.01194	0.820106	1.03132	0.976834	0.984694	0.721419	1.31705	1.00222	0.859786	0.844173	1.29382
SLL1377	probable glycosyltransferase	O7	Other	O	Other categories	4.593	1.58964	0.776305	0.648002	0.986051	0	0	0	0	2	2				1.61213	0.787288	0.657169	0.688968	-0.345037	-0.605663									1.58964	0.776305	0.648002	0.986051
SLL1459	stationary-phase survival protein SurE homolog	O7	Other	O	Other categories	10.667	0.859771	1.01145	1.28737	0.841413	0.11624	0.0511436	0.206883	0.0467799	2	11	0.845975	0.0255985	0.0410065	1.02182	1.20208	1.53001	0.0311382	0.265535	0.613537	1.01733	1.07929	0.99591	0.907463	0.821592	0.955818	1.41094	0.811645	0.740389	0.999233	1.45525	0.805132
SLL1466	probable glycosyltransferase	O7	Other	O	Other categories	18.886	1.30323	0.992648	0.879318	0.824804	0.0825386	0.0530973	0.0809765	0.025853	6	12	0.00144164	0.0158737	0.415728	1.58005	1.20349	1.06609	0.659969	0.26723	0.0923331	1.36045	0.920747	0.881642	0.837157	1.18651	1.04735	0.977311	0.788826	1.36273	1.00984	0.779001	0.848429
sll1489	circadian phase modifier CpmA homolog	O7	Other	O	Other categories	16.846	1.48152	0.820901	0.717509	0.980073	0.146614	0.0730344	0.252292	0.113211	3	6	0.0186443	0.170074	0.250472	1.51164	0.837592	0.732097	0.596115	-0.255681	-0.449893	1.2872	0.885143	0.908983	0.918679	1.64131	0.858822	0.361042	1.13882	1.51605	0.718739	0.882501	0.882715
SLL1521	flavoprotein	O7	Other	O	Other categories	34.338	0.780362	1.04349	1.11991	1.05624	0.0944862	0.0425875	0.0963036	0.039792	20	65	0.0190143	0.772509	0.436234	0.738812	0.98793	1.06028	-0.43672	-0.0175194	0.0844497	0.880304	1.07678	1.02628	1.01663	0.653578	0.983377	1.25238	1.11066	0.807202	1.07031	1.08107	1.04142
SLL1556	isopentenyl-dephosphate delta-isomerase	O7	Other	O	Other categories	37.822	0.859572	0.818496	1.38418	0.937757	0.0449856	0.0870995	0.0957422	0.0164625	7	33	0.0821942	0.129829	0.00289215	0.916625	0.872823	1.47605	-0.125596	-0.19624	0.56174	0.830239	0.941443	1.26792	0.960396	0.923129	0.763542	1.38219	0.931144	0.825349	0.750502	1.50242	0.921732
sll1595	circadian clock protein KaiC homolog	O7	Other	O	Other categories	6.338	1.46765	0.875292	0.678204	0.978854	0.354435	0.154755	0.307867	0.0901192	3	4	0.131723	0.459369	0.255658	1.49935	0.8942	0.692854	0.584342	-0.161331	-0.529376	1.13077	1.07136	0.873178	0.924686	1.95753	0.69305	0.243579	1.10585	1.31465	0.861462	0.917854	0.906031
SLL1621	AhpC/TSA family protein	O7	Other	O	Other categories	80.423	0.821343	0.854027	1.18452	1.14011	0.138353	0.0502068	0.114741	0.00702185	37	269	0.0312516	0.00133612	0.613904	0.720406	0.749073	1.03895	-0.473118	-0.416821	0.0551248	1.017	0.819129	1.032	1.13187	0.724288	0.817926	1.30876	1.14903	0.72274	0.925027	1.21279	1.13944
SLL1636	ferripyochelin binding protein	O7	Other	O	Other categories	35.789	1.04285	0.832481	1.17489	0.949781	0.210526	0.150166	0.128644	0.0457851	5	13	0.574269	0.350257	0.0801287	1.09799	0.876498	1.23701	0.134864	-0.190177	0.306858	0.929578	1.03858	1.08761	0.944226	0.861034	0.773769	1.35677	1.00843	1.33794	0.68509	1.08028	0.89669
SLL1647	probable phosphinothricin N-acetyltransferase	O7	Other	O	Other categories	5.233	1.00991	0.942674	1.1318	0.915622	0.0741809	0.0784355	0.13633	0.0437359	2	4	0.196446	0.692037	0.0996133	1.10297	1.02954	1.2361	0.141398	0.0420055	0.305791	1.00932	1.05325	1.02132	0.916109	1.10105	0.879807	1.0502	0.968943	0.91935	0.894961	1.32387	0.861815
sll1653	2-phytyl-1,4-benzoquinone methyltransferase	O7	Other	O	Other categories	30.252	1.05747	0.967827	1.05157	0.92313	0.151695	0.0554006	0.133389	0.0486894	4	14	0.29896	0.43974	0.269995	1.14553	1.04842	1.13914	0.196016	0.0682148	0.187939	0.849046	1.01735	1.23185	0.901753	1.20568	0.890488	0.913324	0.990504	1.11769	0.995637	1.00954	0.877133
sll1786	putative deoxyribonuclease, tatD homolog	O7	Other	O	Other categories	26.054	1.12373	1.20123	0.720587	0.954448	0.132681	0.151436	0.20109	0.0973524	7	20	0.219429	0.124574	0.212889	1.17736	1.25856	0.754977	0.235556	0.331779	-0.405496	1.28183	1.0292	0.871644	0.817324	1.1322	1.39772	0.436391	1.03369	0.957159	1.17678	0.853724	1.01234
SLL1869	probable dioxygenase, Rieske iron-sulfur component	O7	Other	O	Other categories	14.846	1.2201	0.954413	0.884051	0.941435	0.116764	0.106539	0.072334	0.0660249	4	7	0.0424761	0.890667	0.453889	1.296	1.01378	0.939046	0.374066	0.0197517	-0.0907325	1.05622	1.1033	0.933358	0.907117	1.28445	0.899976	0.781777	1.0338	1.31963	0.859963	0.937018	0.883391
sll1900	acetyltransferase	O7	Other	O	Other categories	11.483	1.22886	1.0169	0.722768	1.03147	0.437427	0.164726	0.345116	0.0815659	2	4	0.564469	0.916153	0.285725	1.19136	0.985876	0.700715	0.252611	-0.0205223	-0.513101	1.0509	1.09577	0.905699	0.947629	1.83092	0.787636	0.239436	1.142	0.804742	1.1673	1.02317	1.00478
SLL1945	1-deoxyxylulose-5-phosphate synthase	O7	Other	O	Other categories	46.094	1.06209	0.921765	1.0423	0.973841	0.0794401	0.0698494	0.0370216	0.0168575	26	138	0.199138	0.363332	0.0759848	1.09062	0.946526	1.0703	0.125152	-0.0792866	0.0980147	1.13846	0.829714	1.07968	0.952152	0.952549	0.998829	1.05537	0.993256	1.09527	0.936751	0.991862	0.976114
SLL1959	probable inositol monophosphatase	O7	Other	O	Other categories	15.73	1.1219	1.02908	0.889171	0.959854	0.256129	0.0538134	0.218951	0.0252952	3	7	0.423571	0.17504	0.673681	1.16882	1.07212	0.92636	0.225054	0.100462	-0.110355	1.19193	1.07638	0.807493	0.9242	1.39466	0.953795	0.671348	0.980198	0.779109	1.05705	1.18867	0.975166
sll5042	probable sulfotransferase	O7	Other	O	Other categories	10	1.05054	1.15834	0.944921	0.846205	0.105679	0.092453	0.111682	0.0443211	3	6	0.0652434	0.012592	0.309886	1.24147	1.36886	1.11666	0.31205	0.452974	0.159187	1.04763	1.03779	1.02017	0.894411	0.922587	1.26245	1.02755	0.787408	1.1814	1.17477	0.787037	0.856797
sll5048	probable glycosyltransferase	O7	Other	O	Other categories	7.459	1.70035	0.72481	0.556025	1.01881	0.199681	0.00593818	0.304883	0.0992631	2	2	0.0924481	0.0978895	0.28572	1.66895	0.711426	0.545757	0.738943	-0.491215	-0.873669					1.90003	0.730748	0.251142	1.11808	1.50067	0.718872	0.860907	0.91955
sll5052	similar to exopolysaccharide export protein	O7	Other	O	Other categories	8.919	1.44428	0.869478	0.734219	0.952024	0.177672	0.155975	0.0943216	0.06517	4	7	0.0212312	0.52781	0.0548437	1.51706	0.913294	0.771219	0.60128	-0.130849	-0.374788	1.19433	1.08318	0.798878	0.923614	1.54704	0.809957	0.600848	1.04216	1.59148	0.715294	0.80293	0.890299
sll5066	probable plasmid partitioning protein, ParA family	O7	Other	O	Other categories	31.373	0.968046	1.0137	0.978246	1.04001	0.0565898	0.0266172	0.025895	0.063312	6	13	0.296876	0.616761	0.270711	0.930805	0.974703	0.940613	-0.103449	-0.0369654	-0.0883275	0.940578	1.04657	0.942793	1.07006	0.916681	0.981374	1.00392	1.09802	1.04688	1.01316	0.988023	0.95194
sll5079	probable short chain dehydrogenase	O7	Other	O	Other categories	19.485	0.840869	0.882994	1.25597	1.02016	0.0710261	0.033517	0.101834	0.0420846	5	22	0.0372469	0.0226447	0.0389121	0.824251	0.865543	1.23115	-0.278844	-0.208322	0.300009	0.822137	0.927834	1.23555	1.01448	0.935699	0.847265	1.14273	1.07431	0.764773	0.873885	1.38965	0.971695
sll6036	chromosome partitioning protein, ParA family	O7	Other	O	Other categories	26.866	1.0642	1.09994	0.908151	0.927705	0.143759	0.0958037	0.133258	0.0173298	4	10	0.253354	0.0666322	0.847009	1.14713	1.18566	0.978922	0.198033	0.245689	-0.0307336	1.07133	1.2285	0.794972	0.905204	0.884678	1.07272	1.09524	0.947367	1.2366	0.998613	0.834244	0.930544
sll6060	probable acetyltransferase	O7	Other	O	Other categories	12.429	1.15934	0.864375	0.721438	1.25485	0.0788588	0.103414	0.127966	0.156363	2	5	0.483589	0.0421519	0.0202357	0.923891	0.68883	0.574922	-0.114205	-0.537781	-0.798563	1.06051	0.984597	0.8985	1.05639	1.25351	0.876387	0.600508	1.2696	1.16401	0.732142	0.665305	1.43855
sll6093	chromosome partitioning protein, ParA family	O7	Other	O	Other categories	46.97	1.17867	1.00673	0.835563	0.979038	0.0515756	0.0907553	0.0532058	0.0345338	10	19	0.0104295	0.70737	0.0329369	1.20391	1.02828	0.853453	0.267724	0.0402374	-0.228617	1.20245	0.909991	0.903115	0.984446	1.2265	0.982048	0.773085	1.01837	1.10707	1.12815	0.830489	0.934299
sll7003	plasmid stability protein	O7	Other	O	Other categories	11.972	1.28193	1.11348	0.741643	0.862953	0.102407	0.0576281	0.154063	0.0440298	2	5	0.00602405	0.00812984	0.344614	1.48551	1.29031	0.859425	0.57096	0.367717	-0.218556	1.1738	1.03248	0.905118	0.888597	1.41943	1.14613	0.535166	0.899271	1.25255	1.16182	0.784645	0.800991
sll7044	plasmid partition protein ParA homolog	O7	Other	O	Other categories	19.689	1.11316	0.956767	0.934894	0.995179	0.357081	0.219265	0.102059	0.0802556	3	8	0.672122	0.827451	0.547269	1.11855	0.961402	0.939424	0.161633	-0.0567879	-0.0901521	0.788646	1.23449	0.984517	0.992342	0.940337	0.937345	1.02746	1.09486	1.6105	0.698462	0.792707	0.898335
SLR0007	probable sugar-phosphate nucleotidyltransferase	O7	Other	O	Other categories	49.802	1.01694	0.991709	1.11593	0.875421	0.31529	0.140973	0.206273	0.0681447	7	18	0.568553	0.352842	0.192478	1.16166	1.13284	1.27473	0.216192	0.17994	0.350194	0.649391	1.01467	1.38457	0.951375	0.982111	1.15174	1.08008	0.786075	1.41933	0.808723	0.883134	0.888812
SLR0116	phycocyanobilin:ferredoxin oxidoreductase	O7	Other	O	Other categories	39.919	0.924254	1.00667	0.925517	1.14356	0.119132	0.0388542	0.033767	0.115056	6	15	0.134421	0.18612	0.0618713	0.808224	0.880292	0.809328	-0.307172	-0.183946	-0.305203	1.09119	1.0499	0.87784	0.98107	0.860457	0.955678	0.951699	1.23217	0.821113	1.01443	0.947012	1.21745
SLR0201	heterodisulfide reductase subunit B	O7	Other	O	Other categories	46.844	0.946484	1.00095	0.963727	1.08884	0.107469	0.00346563	0.0721787	0.144705	11	37	0.326592	0.438916	0.335348	0.86926	0.919281	0.885095	-0.20214	-0.121422	-0.176095	0.895038	0.99607	0.862371	1.24652	1.09606	1.00299	1.00392	0.89703	0.848356	1.00379	1.02489	1.12297
SLR0245	Histone deacetylase family protein	O7	Other	O	Other categories	18.75	1.26014	1.02296	0.81491	0.901991	0.132621	0.0601027	0.0713702	0.0319273	4	12	0.0205989	0.0657967	0.190352	1.39706	1.13411	0.903457	0.482399	0.181563	-0.146473	1.07988	1.1044	0.914281	0.901441	1.30542	1.00331	0.749906	0.941366	1.39512	0.961167	0.780543	0.863166
SLR0298	FraH protein homolog	O7	Other	O	Other categories	27.143	1.42887	0.876884	0.796792	0.897453	0.226519	0.158971	0.0354754	0.0320721	3	13	0.145851	0.910671	0.169955	1.59214	0.97708	0.887837	0.670966	-0.0334515	-0.171634	1.20235	1.03585	0.832267	0.929526					1.65539	0.717913	0.761317	0.865381
SLR0315	probable oxidoreductase	O7	Other	O	Other categories	47.131	1.19818	0.855132	0.94166	1.00503	0.120819	0.0411029	0.0867379	0.082301	9	26	0.135069	0.0825401	0.495218	1.19218	0.850851	0.936946	0.2536	-0.233021	-0.0939618	1.06219	0.810995	1.05555	1.07127	1.17658	0.844443	0.924181	1.05479	1.35576	0.909959	0.845252	0.88903
SLR0338	probable oxidoreductase	O7	Other	O	Other categories	15.449	1.10511	0.884106	1.03404	0.976741	0.0522037	0.0224111	0.0675964	0.0227042	5	25	0.0332462	0.0147743	0.319252	1.13143	0.905159	1.05866	0.178145	-0.143757	0.0822449	1.08644	0.915129	0.990383	1.00805	1.17631	0.874212	0.982219	0.967263	1.05259	0.862977	1.12952	0.954912
SLR0379	thymidylate kinase	O7	Other	O	Other categories	36.441	1.08644	0.931843	0.923681	1.05803	0.0848927	0.0130123	0.0290035	0.0723943	9	21	0.736987	0.0722736	0.071491	1.02685	0.880731	0.873016	0.0382253	-0.183227	-0.19592	1.02084	0.947512	0.963209	1.06844	1.03216	0.932366	0.894432	1.14104	1.20632	0.915651	0.913401	0.964627
SLR0537	putative sugar kinase	O7	Other	O	Other categories	40.24	1.38774	1.05372	0.68376	0.874781	0.0222349	0.0983681	0.0400003	0.0430776	11	28	0.00011617	0.077964	0.0100652	1.58639	1.20455	0.781635	0.665746	0.268492	-0.355433	1.41756	0.969247	0.721679	0.891511	1.36419	1.19168	0.628446	0.815686	1.38147	1.00023	0.701155	0.917147
SLR0541	probable amidotransferase	O7	Other	O	Other categories	5.508	1.07103	0.899127	1.07975	0.950094	0.197978	0.0441065	0.191094	0.0412332	2	18	0.445323	0.298526	0.40138	1.12729	0.946356	1.13647	0.172858	-0.0795449	0.184553	0.868912	0.942661	1.29479	0.893641	1.33988	0.838673	0.830474	0.990972	1.0043	0.916048	1.11398	0.965669
SLR0604	GTP-binding protein	O7	Other	O	Other categories	37.313	1.07076	1.16927	0.819423	0.940546	0.194656	0.0995595	0.0641628	0.0348296	19	49	0.404452	0.0374117	0.0788354	1.13844	1.24318	0.871221	0.187061	0.31404	-0.19889	1.34585	1.02994	0.732783	0.891424	0.942139	1.25651	0.839391	0.96196	0.924285	1.22136	0.886096	0.968255
SLR0626	probable glycosyltransferase	O7	Other	O	Other categories	22.613	0.963739	0.996446	0.873136	1.16668	0.150316	0.0525516	0.243105	0.0614938	7	19	0.151943	0.0408916	0.173168	0.826054	0.854088	0.748395	-0.275692	-0.227544	-0.418129	0.959003	1.06063	0.788293	1.19208	1.15016	0.996804	0.627025	1.22601	0.782055	0.931905	1.20409	1.08195
slr0665	aconitate hydratase	O7	Other	O	Other categories	51.613	0.871079	1.01625	1.06363	1.04904	0.15353	0.0781821	0.120223	0.0478371	54	304	0.192626	0.639546	0.881023	0.830359	0.968746	1.01391	-0.268193	-0.0458093	0.0199279	1.07288	0.909686	1.01141	1.00602	0.700794	1.04402	1.22986	1.02533	0.839562	1.09506	0.949615	1.11577
SLR0697	5-oxoprolinase homolog	O7	Other	O	Other categories	11.182	1.19571	1.10416	0.706207	0.993923	0.0286784	0.0554229	0.0371653	0.0295245	9	21	0.00227243	0.0680175	0.00101703	1.20302	1.11091	0.710525	0.266658	0.151746	-0.493044	1.1552	1.17882	0.70072	0.965261	1.21428	1.08749	0.663681	1.03455	1.21765	1.04617	0.75422	0.98196
slr0756	circadian clock protein KaiA homolog	O7	Other	O	Other categories	18.729	1.28782	0.799779	0.920914	0.991487	0.0234972	0.0473639	0.0133126	0.0105542	3	3	0.00747132	0.0585047	0.0533524	1.29888	0.806646	0.928821	0.377265	-0.309992	-0.106528	1.26432	0.847143	0.907601	0.980933					1.31132	0.752415	0.934226	1.00204
slr0757	circadian clock protein KaiB homolog	O7	Other	O	Other categories	72.381	0.976861	0.660875	1.46908	0.893181	0.424985	0.0141641	0.298174	0.116153	11	53	0.801517	0.0484331	0.0636315	1.09369	0.739911	1.64478	0.1292	-0.434576	0.717891	1.57604	0.646117	1.04891	0.728931	0.717958	0.656524	1.6483	0.977219	0.636584	0.679984	1.71004	0.973394
slr0758	circadian clock protein KaiC homolog	O7	Other	O	Other categories	30.829	0.568393	0.752738	1.66432	1.01455	0.100267	0.0176161	0.135585	0.0714239	14	75	0.00686053	0.00731773	0.00389122	0.560243	0.741945	1.64046	-0.835875	-0.430615	0.714102	0.709989	0.728761	1.49201	1.06924	0.491036	0.770586	1.67764	1.06074	0.504153	0.758866	1.82332	0.913657
SLR0782	putative flavin-containing monoamine oxidase	O7	Other	O	Other categories	34.183	1.44127	0.873059	0.876232	0.809435	0.109605	0.0196501	0.102163	0.0699492	11	24	0.00234859	0.283281	0.488008	1.78059	1.0786	1.08252	0.832357	0.109164	0.114397	1.33475	0.858757	0.912371	0.894127	1.59205	0.859576	0.737016	0.811358	1.39703	0.900844	0.979309	0.72282
SLR0825	probable peptidase	O7	Other	O	Other categories	35.793	0.763997	0.922423	1.35392	0.95966	0.0207534	0.034255	0.0418142	0.0696895	17	56	0.0190146	0.534877	0.00236358	0.796113	0.961198	1.41083	-0.328955	-0.0570948	0.496548	0.774034	0.884241	1.29564	1.04608	0.735094	0.915692	1.39174	0.957474	0.782865	0.967335	1.37438	0.875421
SLR0862	probable sugar kinase	O7	Other	O	Other categories	10.123	1.14458	1.09984	0.723361	1.03223	0.0466369	0.035766	0.160302	0.177216	2	8	0.434827	0.62487	0.141569	1.10884	1.0655	0.700778	0.149055	0.0915317	-0.512971	1.07873	1.12616	0.821586	0.973515	1.18084	1.04927	0.497305	1.27259	1.17416	1.12408	0.851191	0.850576
slr1063	probable glycosyltransferase	O7	Other	O	Other categories	3.483	1.12134	1.01643	0.7592	1.10304	0.00184267	0.0686572	0.0121588	0.0826586	3	5	0.845361	0.504836	0.0542805	1.01659	0.921481	0.688282	0.0237406	-0.117974	-0.538929	1.12318	1.08508	0.771358	1.02038	1.11949	0.94777	0.747041	1.18569
slr1076	probable glycosyltransferase	O7	Other	O	Other categories	23.097	1.22754	1.04123	0.715776	1.01545	0.154751	0.145494	0.151952	0.0452886	9	26	0.136375	0.822658	0.0556386	1.20886	1.02539	0.704884	0.273646	0.0361706	-0.504543	1.18768	0.852916	0.917552	1.04185	1.06111	1.20719	0.67891	1.05279	1.43383	1.06359	0.550865	0.951717
slr1077	probable glycosyltransferase	O7	Other	O	Other categories	4.663	0.91793	1.00837	0.834235	1.23947	0.195542	0.0992496	0.129629	0.219715	2	4	0.197	0.246708	0.0879876	0.740584	0.813547	0.673059	-0.433265	-0.297702	-0.571196	1.1135	1.11983	0.82921	0.937453	0.989459	0.878761	0.678045	1.45374	0.650828	1.0265	0.99545	1.32722
SLR1106	prohibitin	O7	Other	O	Other categories	40.78	0.705126	0.970985	1.39192	0.931965	0.0850195	0.0383403	0.0452454	0.0917259	12	44	0.0623074	0.608424	0.00313296	0.756601	1.04187	1.49354	-0.402395	0.0591734	0.578732	0.742353	0.956609	1.42301	0.878029	0.785523	0.932897	1.42482	0.856764	0.587502	1.02345	1.32795	1.0611
SLR1109	similar to ankyrin	O7	Other	O	Other categories	8.844	1.2365	1.0465	0.911511	0.805491	0.26106	0.189705	0.158286	0.0988576	3	5	0.0943689	0.186316	0.466762	1.53509	1.2992	1.13162	0.618323	0.377626	0.178391	1.15517	1.11896	0.830011	0.89586	0.965292	1.23397	1.13282	0.667925	1.58905	0.78656	0.771706	0.852689
SLR1140	DegT/DnrJ/EryC1/StrS family protein	O7	Other	O	Other categories	76.19	0.899899	1.00696	1.11099	0.982144	0.0496318	0.0334138	0.0451828	0.0528636	26	101	0.183969	0.604553	0.0587812	0.91626	1.02527	1.13119	-0.126171	0.0360073	0.177843	0.964394	0.964748	1.1142	0.956659	0.891635	1.00969	1.16466	0.93402	0.843667	1.04646	1.05412	1.05575
SLR1192	probable alcohol dehydrogenase	O7	Other	O	Other categories	21.131	1.12825	0.941136	1.06455	0.866061	0.121038	0.0768661	0.116935	0.126301	5	35	0.101389	0.512407	0.17825	1.30274	1.08669	1.22919	0.381545	0.119934	0.297706	0.957078	0.840173	1.20721	0.995544	1.21305	1.02651	1.06567	0.694767	1.21462	0.956726	0.92078	0.907873
SLR1205	similar to chlorobenzene dioxygenase, ferredoxin component	O7	Other	O	Other categories	53.846	0.77347	1.11192	1.22695	0.887662	0.2289	0.025672	0.22148	0.0685547	7	51	0.536194	0.0123271	0.107281	0.871356	1.25263	1.38223	-0.198665	0.324965	0.466996	1.09305	1.14457	0.914437	0.847946	0.658328	1.10934	1.4014	0.830927	0.56903	1.08184	1.36502	0.984114
SLR1208	probable oxidoreductase	O7	Other	O	Other categories	21.613	1.21184	0.979046	0.792729	1.01638	0.0190018	0.0325751	0.0635608	0.0502457	11	31	0.00676412	0.427701	0.0174854	1.19231	0.963265	0.779952	0.253761	-0.0539947	-0.358544	1.18504	1.01358	0.834339	0.967037	1.22356	0.98818	0.702921	1.08533	1.22693	0.935374	0.840926	0.996774
SLR1420	probable sugar kinase	O7	Other	O	Other categories	10.824	1.23875	0.859671	0.937992	0.963591	0.208812	0.13519	0.206076	0.087587	2	5	0.160836	0.413196	0.879398	1.28555	0.892154	0.973434	0.362388	-0.164636	-0.0388451	1.00288	1.05019	1.02824	0.918699	1.51056	0.750541	0.652884	1.08602	1.2028	0.778286	1.13285	0.886058
SLR1501	probable acetyltransferase	O7	Other	O	Other categories	14.667	1.03527	0.878475	1.05539	1.03086	0.0776484	0.107702	0.0310589	0.00868983	3	8	0.940135	0.116857	0.342567	1.00428	0.852178	1.0238	0.00616678	-0.230773	0.0339342	0.930105	1.03061	1.01342	1.02586	1.0605	0.808821	1.0876	1.04308	1.11522	0.795995	1.06515	1.02363
SLR1508	probable glycosyltransferase	O7	Other	O	Other categories	7.455	0.876233	0.935968	1.11414	1.07366	0	0	0	0	3	3				0.816119	0.871756	1.03771	-0.293148	-0.198004	0.0533993					0.876233	0.935968	1.11414	1.07366
SLR1521	GTP-binding protein	O7	Other	O	Other categories	7.865	1.25141	0.952478	0.877347	0.918764	0.188352	0.0444059	0.229578	0.0856322	3	6	0.249149	0.76008	0.881323	1.36206	1.03669	0.954921	0.44579	0.0519911	-0.066547					1.43976	0.908072	0.647769	1.0044	1.06306	0.996884	1.10693	0.833132
SLR1542	2-C-methyl-D-erythritol 2,4-cyclodiphosphate synthase	O7	Other	O	Other categories	21.118	0.986636	0.973031	0.963002	1.07733	0.0340382	0.00843259	0.0211953	0.016051	3	11	0.0270709	0.00124207	0.00369538	0.915815	0.903187	0.893878	-0.126872	-0.146903	-0.16185	0.948661	0.979524	0.99282	1.07899	0.980004	0.978447	0.945444	1.0961	1.03124	0.961122	0.950742	1.05689
SLR1610	putative C-3 methyl transferase	O7	Other	O	Other categories	33.487	1.18193	0.852608	0.911402	1.05406	0.169233	0.0284569	0.169227	0.115874	8	24	0.427751	0.0753527	0.380961	1.12131	0.808879	0.864657	0.165184	-0.306005	-0.2098	1.00962	0.888054	1.15	0.952321	1.12423	0.851389	0.808196	1.21618	1.41193	0.818381	0.776008	0.99368
SLR1626	dihydroneopterin aldolase	O7	Other	O	Other categories	45.763	1.48562	0.820245	0.716922	0.977213	0.153178	0.0608977	0.164425	0.122293	3	23	0.0214251	0.179514	0.146859	1.52026	0.839372	0.73364	0.60432	-0.252617	-0.446856	1.30323	0.846384	0.906312	0.944071	1.47559	0.878242	0.505386	1.14079	1.67804	0.73611	0.73907	0.846781
SLR1748	probable phosphoglycerate mutase	O7	Other	O	Other categories	35.981	1.26577	0.944337	0.853442	0.936448	0.135213	0.0977494	0.0689491	0.0243164	4	13	0.0275279	0.917139	0.183632	1.35168	1.00842	0.911361	0.43475	0.0121032	-0.133906	1.07457	1.06216	0.895039	0.968225	1.36376	0.948035	0.756267	0.931941	1.35899	0.822812	0.909019	0.909176
slr1761	FKBP-type peptidyl-prolyl cis-trans isomerase, periplasmic protein	O7	Other	O	Other categories	51.741	1.08939	1.1892	0.93612	0.785297	0.124652	0.17658	0.187697	0.00430169	12	129	0.0261037	0.0318599	0.319371	1.38723	1.51432	1.19206	0.472207	0.598675	0.253455	1.26208	1.07282	0.873968	0.791137	0.972371	1.05604	1.19069	0.780902	1.03371	1.43873	0.743705	0.783852
SLR1763	probable methyltransferase	O7	Other	O	Other categories	44.5	0.905177	1.23408	0.780847	1.0799	0.0591603	0.114387	0.00990064	0.0519604	15	59	0.0349123	0.157646	0.0013268	0.838208	1.14278	0.723076	-0.25462	0.192547	-0.46778	0.985012	1.08746	0.793379	1.13415	0.843588	1.36658	0.779987	1.00985	0.886931	1.24821	0.769173	1.09569
slr1772	probable hydrolase, periplasmic protein	O7	Other	O	Other categories	44.828	0.785835	0.888598	1.58195	0.743622	0.174742	0.0210888	0.250921	0.097029	17	74	0.780058	0.107858	0.011629	1.05677	1.19496	2.12735	0.079657	0.256963	1.08906	1.0011	0.868495	1.27754	0.852858	0.783302	0.879571	1.5762	0.760924	0.573097	0.917729	1.89209	0.617083
SLR1853	carboxymuconolactone decarboxylase	O7	Other	O	Other categories	63.717	0.909505	1.49277	0.327491	1.27024	0.160133	0.0944196	0.0763434	0.103468	5	37	0.0554683	0.0879684	0.000488434	0.716012	1.17519	0.257818	-0.481945	0.232889	-1.95557	1.13566	1.36527	0.353247	1.14583	0.806703	1.52215	0.405414	1.26573	0.786158	1.59088	0.223811	1.39915
SLR1888	4-hydroxybutyrate coenzyme A transferase.	O7	Other	O	Other categories	4.921	1.31118	0.860136	0.861784	0.966895	0.168294	0.139294	0.0650775	0.0610127	2	5	0.0529915	0.376989	0.170967	1.35608	0.889586	0.89129	0.439438	-0.168794	-0.166033	1.07449	1.05663	0.9163	0.952582	1.40798	0.773971	0.770311	1.04774	1.45109	0.749806	0.898742	0.900363
SLR1916	probable esterase	O7	Other	O	Other categories	9.187	1.28969	0.981189	0.855161	0.873962	0.13054	0.0707743	0.0790941	0.0402838	2	8	0.0126102	0.136067	0.779438	1.47568	1.12269	0.978487	0.56138	0.166961	-0.0313749	1.11183	1.06713	0.890369	0.930677	1.42146	0.98266	0.74561	0.850268	1.33577	0.893783	0.929502	0.840941
slr1942	circadian clock protein KaiC homolog	O7	Other	O	Other categories	41.188	0.998215	1.11029	0.825176	1.06632	0.251528	0.163228	0.0396813	0.0956997	21	60	0.738527	0.758884	0.0301669	0.936135	1.04124	0.773857	-0.0952121	0.0583037	-0.369861	1.34922	0.89183	0.800351	0.958599	0.772749	1.15494	0.881175	1.19114	0.872678	1.2841	0.794004	1.04921
SLR1974	GTP binding protein	O7	Other	O	Other categories	31.637	0.731518	1.01002	1.28538	0.973081	0.15112	0.0505482	0.191713	0.0158837	10	32	0.0878178	0.379968	0.0833164	0.751754	1.03796	1.32094	-0.411667	0.0537539	0.401563	0.943432	1.07458	1.0149	0.967086	0.601581	1.00432	1.43677	0.957331	0.64954	0.95116	1.40447	0.994827
SLR2053	putative hydrolase	O7	Other	O	Other categories	10.247	1.28674	1.00801	0.838434	0.866812	0.236729	0.169751	0.0727475	0.0404238	2	3	0.0687342	0.31631	0.654846	1.48446	1.16289	0.967261	0.569934	0.217718	-0.0480222	1.20009	1.06334	0.813476	0.923093	1.05002	1.18265	0.937349	0.829983	1.61012	0.77804	0.764477	0.84736
[truncated: 903 more rows]
